# Supplementary material for: A review of insect parasitoids associated with Lobesia botrana (Denis & Schiffermüller, 1775) in Italy. 1. Diptera Tachinidae and Hymenoptera Braconidae (Lepidoptera, Tortricidae)
Source: Zookeys. 2017 Jan 23;(647):67–100. doi: 10.3897/zookeys.647.11098 (PMC5345350; doi:10.3897/zookeys.647.11098)
Supplement: XML Treatment for Actia pilipennis [file zookeys.647.11098-treatment1.xml]

<!DOCTYPE tp:taxon-treatment
  PUBLIC "-//TaxonX//DTD Taxonomic Treatment Publishing DTD v0 20100105//EN" "tax-treatment-NSO.dtd">
<tp:taxon-treatment xmlns:tp="http://www.plazi.org/taxpub"><tp:treatment-meta><kwd-group><label>Taxon classification</label><kwd><named-content content-type="kingdom">Animalia</named-content></kwd><kwd><named-content content-type="order">Diptera</named-content></kwd><kwd><named-content content-type="family">Tachinidae</named-content></kwd></kwd-group><mixed-citation publication-type="journal"><person-group><name><surname>Scaramozzino</surname><given-names>Pier Luigi</given-names></name><name><surname>Loni</surname><given-names>Augusto</given-names></name><name><surname>Lucchi</surname><given-names>Andrea</given-names></name></person-group><article-title>A review of insect parasitoids associated with <italic><tp:taxon-name><tp:taxon-name-part taxon-name-part-type="genus">Lobesia</tp:taxon-name-part> <tp:taxon-name-part taxon-name-part-type="species">botrana</tp:taxon-name-part></tp:taxon-name></italic> (Denis &amp; Schiffermüller, 1775) in Italy. 1. <tp:taxon-name><tp:taxon-name-part taxon-name-part-type="order">Diptera</tp:taxon-name-part></tp:taxon-name> <tp:taxon-name><tp:taxon-name-part taxon-name-part-type="family">Tachinidae</tp:taxon-name-part></tp:taxon-name> and <tp:taxon-name><tp:taxon-name-part taxon-name-part-type="order">Hymenoptera</tp:taxon-name-part></tp:taxon-name> <tp:taxon-name><tp:taxon-name-part taxon-name-part-type="family">Braconidae</tp:taxon-name-part></tp:taxon-name> (<tp:taxon-name><tp:taxon-name-part taxon-name-part-type="order">Lepidoptera</tp:taxon-name-part></tp:taxon-name>, <tp:taxon-name><tp:taxon-name-part taxon-name-part-type="family">Tortricidae</tp:taxon-name-part></tp:taxon-name>)</article-title><source>Zookeys</source><day>23</day><month>1</month><year>2017</year><volume>2017</volume><issue>647</issue><fpage>67</fpage><lpage>100</lpage><pub-id pub-id-type="doi">10.3897/zookeys.647.11098</pub-id></mixed-citation></tp:treatment-meta><tp:nomenclature><tp:taxon-name>
                  <tp:taxon-name-part taxon-name-part-type="genus">Actia</tp:taxon-name-part>
                  <tp:taxon-name-part taxon-name-part-type="species">pilipennis</tp:taxon-name-part>
                </tp:taxon-name><tp:taxon-authority>(Fallen, 1810)</tp:taxon-authority><xref ref-type="fig" rid="F1">Fig. 1</xref><!--PageBreak--><!--PageBreak--><tp:nomenclature-citation-list><tp:nomenclature-citation><tp:taxon-name>
                  <tp:taxon-name-part taxon-name-part-type="genus">Actia</tp:taxon-name-part>
                  <tp:taxon-name-part taxon-name-part-type="species">pilipennis</tp:taxon-name-part>
                </tp:taxon-name><comment><xref ref-type="bibr" rid="B95">Scaramozzino et al. (in press)</xref>. </comment></tp:nomenclature-citation></tp:nomenclature-citation-list></tp:nomenclature><tp:treatment-sec sec-type="distribution" id="SECID0EEOAI"><title>Italian distribution of reared parasitoids.</title><p>Tuscany: <xref ref-type="bibr" rid="B95">Scaramozzino et al. (in press)</xref>.</p></tp:treatment-sec><tp:treatment-sec sec-type="distribution" id="SECID0EOOAI"><title>Distribution.</title><p>Palearctic species widely distributed, present, with few exceptions, all over Europe; to the east it reaches the Kuril Islands and Japan through southern Siberia and Mongolia (<xref ref-type="bibr" rid="B2">Andersen 1996</xref>).</p></tp:treatment-sec><tp:treatment-sec sec-type="host" id="SECID0EYOAI"><title>Host range.</title><p>It is a rather polyphagous species: little more than fifteen hosts are known, mostly belonging to the family <tp:taxon-name><tp:taxon-name-part taxon-name-part-type="family">Tortricidae</tp:taxon-name-part></tp:taxon-name> (<xref ref-type="bibr" rid="B80">Mesnil 1963</xref>, <xref ref-type="bibr" rid="B20">CABI 2016b</xref>). <xref ref-type="bibr" rid="B75">Martinez (2012)</xref> points out that this species has been obtained by <italic><tp:taxon-name><tp:taxon-name-part taxon-name-part-type="genus">Sparganothis</tp:taxon-name-part> <tp:taxon-name-part taxon-name-part-type="species">pilleriana</tp:taxon-name-part></tp:taxon-name></italic> (Denis &amp; Schiffermüller, 1775), another important tortricid pest of the grapevine, but, curiously, it has not been found on the European grapevine moth yet. Recently, <xref ref-type="bibr" rid="B34">Delbac et al. (2015)</xref> obtained a single specimen of this tachinid fly from <italic><tp:taxon-name><tp:taxon-name-part taxon-name-part-type="genus">Lobesia</tp:taxon-name-part> <tp:taxon-name-part taxon-name-part-type="species">botrana</tp:taxon-name-part></tp:taxon-name></italic> in a Bordeaux vineyard. Unlike <italic><tp:taxon-name><tp:taxon-name-part taxon-name-part-type="genus">Phytomyptera</tp:taxon-name-part> <tp:taxon-name-part taxon-name-part-type="species">nigrina</tp:taxon-name-part></tp:taxon-name></italic> (see below), in this case the maggot of <italic><tp:taxon-name><tp:taxon-name-part taxon-name-part-type="genus">Actia</tp:taxon-name-part> <tp:taxon-name-part taxon-name-part-type="species">pilipennis</tp:taxon-name-part></tp:taxon-name></italic> abandons the dead caterpillar and pupate nearby.</p></tp:treatment-sec><tp:treatment-sec sec-type="Ecological role" id="SECID0E6QAI"><title>Ecological role.</title><p>During a research carried out in the natural reserve of Migliarino-San Rossore-Massaciuccoli, Pisa), we have obtained quite often specimens of this Tachinid from larvae of the three generations of <abbrev xmlns:xlink="http://www.w3.org/1999/xlink" xlink:title="European Grapevine Moth" id="ABBRID0EFRAI" xlink:type="simple">EGVM</abbrev> and from larvae of <italic><tp:taxon-name><tp:taxon-name-part taxon-name-part-type="genus">Cacoecimorpha</tp:taxon-name-part> <tp:taxon-name-part taxon-name-part-type="species">pronubana</tp:taxon-name-part></tp:taxon-name></italic> (Hübner, 1799), both living on the shoot tips of <italic><tp:taxon-name><tp:taxon-name-part taxon-name-part-type="genus">Daphne</tp:taxon-name-part> <tp:taxon-name-part taxon-name-part-type="species">gnidium</tp:taxon-name-part></tp:taxon-name></italic> (<xref ref-type="bibr" rid="B95">Scaramozzino et al. in press</xref>). In the natural reserve, the species has been raised in small number by <abbrev xmlns:xlink="http://www.w3.org/1999/xlink" xlink:title="European Grapevine Moth" id="ABBRID0EDSAI" xlink:type="simple">EGVM</abbrev> from 2012 to 2015. In 2014 the overall rate of parasitism was quite low, not even reaching 1%.</p><fig id="F1" position="float" orientation="portrait"><label>Figure 1.</label><caption><p>
            <italic><tp:taxon-name><tp:taxon-name-part taxon-name-part-type="genus">Actia</tp:taxon-name-part> <tp:taxon-name-part taxon-name-part-type="species">pilipennis</tp:taxon-name-part></tp:taxon-name></italic> (Fallen, 1810), female. <bold>A</bold> habitus, lateral view <bold>B</bold> habitus, dorsal view <bold>C</bold> head and anterior part of thorax, dorsal view <bold>D</bold> head, lateral view <bold>E</bold> wing <bold>F</bold> opened puparium.</p></caption><graphic xmlns:xlink="http://www.w3.org/1999/xlink" xlink:href="zookeys-647-067-g001.jpg" position="float" orientation="portrait" xlink:type="simple" id="oo_119295.jpg"/></fig><!--PageBreak--><!--PageBreak--><!--PageBreak--><!--PageBreak--><!--PageBreak--></tp:treatment-sec><ref-list><ref id="B95"><mixed-citation xmlns:xlink="http://www.w3.org/1999/xlink" xlink:type="simple">
            <person-group><name name-style="western"><surname>Scaramozzino</surname><given-names>PL</given-names></name><name name-style="western"><surname>Loni</surname><given-names>A</given-names></name><name name-style="western"><surname>Lucchi</surname><given-names>A</given-names></name><name name-style="western"><surname>Gandini</surname><given-names>L</given-names></name></person-group> (<year>In press</year>) <article-title>Who’s who in the nests molded by <italic><tp:taxon-name><tp:taxon-name-part taxon-name-part-type="genus">Lobesia</tp:taxon-name-part> <tp:taxon-name-part taxon-name-part-type="species">botrana</tp:taxon-name-part></tp:taxon-name></italic> on <italic><tp:taxon-name><tp:taxon-name-part taxon-name-part-type="genus">Daphne</tp:taxon-name-part> <tp:taxon-name-part taxon-name-part-type="species">gnidium</tp:taxon-name-part></tp:taxon-name></italic>?</article-title> In: <source>IOBC/WPRS Bulletin</source>, <conf-name>WG Meeting “Integrated Protection and Production in Viticulture”</conf-name>, <conf-loc>Wien</conf-loc>, <conf-date>October 2015</conf-date>.</mixed-citation></ref><ref id="B2"><mixed-citation xmlns:xlink="http://www.w3.org/1999/xlink" xlink:type="simple">
            <person-group><name name-style="western"><surname>Andersen</surname><given-names>S</given-names></name></person-group> (<year>1996</year>) <article-title>The <tp:taxon-name><tp:taxon-name-part taxon-name-part-type="tribe">Siphonini</tp:taxon-name-part></tp:taxon-name> (<tp:taxon-name><tp:taxon-name-part taxon-name-part-type="order">Diptera</tp:taxon-name-part></tp:taxon-name>: <tp:taxon-name><tp:taxon-name-part taxon-name-part-type="family">Tachinidae</tp:taxon-name-part></tp:taxon-name>) of Europe.</article-title> <source>Fauna Entomologica Scandinavica</source> <volume>33</volume>: <fpage>1</fpage>–<lpage>146</lpage>.</mixed-citation></ref><ref id="B80"><mixed-citation xmlns:xlink="http://www.w3.org/1999/xlink" xlink:type="simple">
            <person-group><name name-style="western"><surname>Mesnil</surname><given-names>LP</given-names></name></person-group> (<year>1963</year>) <chapter-title><tp:taxon-name><tp:taxon-name-part taxon-name-part-type="subfamily">Larvaevorinae</tp:taxon-name-part></tp:taxon-name> (<tp:taxon-name><tp:taxon-name-part taxon-name-part-type="subfamily">Tachininae</tp:taxon-name-part></tp:taxon-name>).</chapter-title> In: <person-group><name name-style="western"><surname>Lindner</surname><given-names>E</given-names></name></person-group> (<role>Ed.</role>) <source>Die Fliegen der paläarktischen Region</source>, <publisher-loc>Stuttgart (Schweizerbart)</publisher-loc> 64g, <size units="page">1435 pp</size>.</mixed-citation></ref><ref id="B20"><mixed-citation xmlns:xlink="http://www.w3.org/1999/xlink" xlink:type="simple">
            <institution xlink:type="simple">CABI</institution> (<year>2016b</year>) <source>Invasive Species Compendium. Datasheet report for <italic><tp:taxon-name><tp:taxon-name-part taxon-name-part-type="genus">Actia</tp:taxon-name-part> <tp:taxon-name-part taxon-name-part-type="species">pilipennis</tp:taxon-name-part></tp:taxon-name></italic></source>. <ext-link xlink:type="simple" ext-link-type="uri" xlink:href="http://www.cabi.org/isc/datasheetreport?dsid=3095">http://www.cabi.org/isc/datasheetreport?dsid=3095</ext-link></mixed-citation></ref><ref id="B75"><mixed-citation xmlns:xlink="http://www.w3.org/1999/xlink" xlink:type="simple">
            <person-group><name name-style="western"><surname>Martinez</surname><given-names>M</given-names></name></person-group> (<year>2012</year>) <article-title>Clé d’identification des familles, genres et/ou espèces de diptères auxiliaires, parasitoïdes ou prédateurs des principaux insectes nuisibles à la vigne.</article-title> In: <person-group><name name-style="western"><surname>Sentenac</surname><given-names>G</given-names></name></person-group> (<role>Ed.</role>) <source>La faune auxiliaire des vignobles de France</source>. <publisher-name>Edition France Agricole</publisher-name>, <fpage>315</fpage>–<lpage>320</lpage>.</mixed-citation></ref><ref id="B34"><mixed-citation xmlns:xlink="http://www.w3.org/1999/xlink" xlink:type="simple">
            <person-group><name name-style="western"><surname>Delbac</surname><given-names>L</given-names></name><name name-style="western"><surname>Papura</surname><given-names>D</given-names></name><name name-style="western"><surname>Roux</surname><given-names>P</given-names></name><name name-style="western"><surname>Thiery</surname><given-names>D</given-names></name></person-group> (<year>2015</year>) <article-title>Ravageurs de la vigne: Les nouveautés dans les recherches sur les tordeuses et la problématique des espèces invasives.</article-title> <source>Actes du colloque 12e journée technique du CIVB</source> - <conf-date>3 février 2015</conf-date>, <conf-loc>Bordeaux</conf-loc>, <fpage>68</fpage>–<lpage>78</lpage>.</mixed-citation></ref></ref-list></tp:taxon-treatment>
