# Supplementary material for: A review of insect parasitoids associated with Lobesia botrana (Denis & Schiffermüller, 1775) in Italy. 1. Diptera Tachinidae and Hymenoptera Braconidae (Lepidoptera, Tortricidae)
Source: Zookeys. 2017 Jan 23;(647):67–100. doi: 10.3897/zookeys.647.11098 (PMC5345350; doi:10.3897/zookeys.647.11098)
Supplement: XML Treatment for Phytomyptera nigrina [file zookeys.647.11098-treatment3.xml]

<!DOCTYPE tp:taxon-treatment
  PUBLIC "-//TaxonX//DTD Taxonomic Treatment Publishing DTD v0 20100105//EN" "tax-treatment-NSO.dtd">
<tp:taxon-treatment xmlns:tp="http://www.plazi.org/taxpub"><tp:treatment-meta><kwd-group><label>Taxon classification</label><kwd><named-content content-type="kingdom">Animalia</named-content></kwd><kwd><named-content content-type="order">Diptera</named-content></kwd><kwd><named-content content-type="family">Tachinidae</named-content></kwd></kwd-group><mixed-citation publication-type="journal"><person-group><name><surname>Scaramozzino</surname><given-names>Pier Luigi</given-names></name><name><surname>Loni</surname><given-names>Augusto</given-names></name><name><surname>Lucchi</surname><given-names>Andrea</given-names></name></person-group><article-title>A review of insect parasitoids associated with <italic><tp:taxon-name><tp:taxon-name-part taxon-name-part-type="genus">Lobesia</tp:taxon-name-part> <tp:taxon-name-part taxon-name-part-type="species">botrana</tp:taxon-name-part></tp:taxon-name></italic> (Denis &amp; Schiffermüller, 1775) in Italy. 1. <tp:taxon-name><tp:taxon-name-part taxon-name-part-type="order">Diptera</tp:taxon-name-part></tp:taxon-name> <tp:taxon-name><tp:taxon-name-part taxon-name-part-type="family">Tachinidae</tp:taxon-name-part></tp:taxon-name> and <tp:taxon-name><tp:taxon-name-part taxon-name-part-type="order">Hymenoptera</tp:taxon-name-part></tp:taxon-name> <tp:taxon-name><tp:taxon-name-part taxon-name-part-type="family">Braconidae</tp:taxon-name-part></tp:taxon-name> (<tp:taxon-name><tp:taxon-name-part taxon-name-part-type="order">Lepidoptera</tp:taxon-name-part></tp:taxon-name>, <tp:taxon-name><tp:taxon-name-part taxon-name-part-type="family">Tortricidae</tp:taxon-name-part></tp:taxon-name>)</article-title><source>Zookeys</source><day>23</day><month>1</month><year>2017</year><volume>2017</volume><issue>647</issue><fpage>67</fpage><lpage>100</lpage><pub-id pub-id-type="doi">10.3897/zookeys.647.11098</pub-id></mixed-citation></tp:treatment-meta><tp:nomenclature><tp:taxon-name>
                  <tp:taxon-name-part taxon-name-part-type="genus">Phytomyptera</tp:taxon-name-part>
                  <tp:taxon-name-part taxon-name-part-type="species">nigrina</tp:taxon-name-part>
                </tp:taxon-name><tp:taxon-authority>(Meigen, 1824) (Pn)</tp:taxon-authority><xref ref-type="fig" rid="F2">Fig. 2</xref><tp:nomenclature-citation-list><tp:nomenclature-citation><tp:taxon-name>
                  <tp:taxon-name-part taxon-name-part-type="genus">Phytomyptera</tp:taxon-name-part>
                  <tp:taxon-name-part taxon-name-part-type="species">nigrina</tp:taxon-name-part>
                </tp:taxon-name><comment><xref ref-type="bibr" rid="B59">Laccone 1978</xref>, <xref ref-type="bibr" rid="B87">Nuzzaci and Triggiani 1982</xref>, <xref ref-type="bibr" rid="B68">Luciano et al. 1988</xref>, <xref ref-type="bibr" rid="B70">Marchesini and Dalla Montà 1992</xref>, <xref ref-type="bibr" rid="B71">1994</xref>, <xref ref-type="bibr" rid="B72">1998</xref>, <xref ref-type="bibr" rid="B27">Coscollá 1997</xref>, <xref ref-type="bibr" rid="B26">Colombera et al. 2001</xref>, <xref ref-type="bibr" rid="B9">Baur 2005</xref>, <xref ref-type="bibr" rid="B73">Marchesini et al. 2006</xref>, <xref ref-type="bibr" rid="B4">Bagnoli and Lucchi 2006</xref>, <xref ref-type="bibr" rid="B76">Martinez et al. 2006</xref>, <xref ref-type="bibr" rid="B25">Cerretti and Tschorsnig 2010</xref>, <xref ref-type="bibr" rid="B95">Scaramozzino et al. (in press)</xref>. </comment></tp:nomenclature-citation><tp:nomenclature-citation><tp:taxon-name>
                      <tp:taxon-name-part taxon-name-part-type="genus">Phytomyptera</tp:taxon-name-part> <tp:taxon-name-part taxon-name-part-type="species">unicolor</tp:taxon-name-part></tp:taxon-name><comment>Rond.: <xref ref-type="bibr" rid="B35">Del Guercio 1899</xref></comment></tp:nomenclature-citation><tp:nomenclature-citation><tp:taxon-name>
                      <tp:taxon-name-part taxon-name-part-type="genus">Phytomyptera</tp:taxon-name-part> <tp:taxon-name-part taxon-name-part-type="species">nitidiventris</tp:taxon-name-part></tp:taxon-name><comment>Rond.: <xref ref-type="bibr" rid="B101">Silvestri 1912</xref>, <xref ref-type="bibr" rid="B23">Catoni 1914</xref>, <xref ref-type="bibr" rid="B60">Leonardi 1925</xref>, <xref ref-type="bibr" rid="B14">Boselli 1928</xref>, <xref ref-type="bibr" rid="B104">Stellwaag 1928</xref>, <xref rid="B111" ref-type="bibr">Thompson 1946</xref></comment></tp:nomenclature-citation><tp:nomenclature-citation><tp:taxon-name>
                      <tp:taxon-name-part taxon-name-part-type="genus">Phytomyptera</tp:taxon-name-part> <tp:taxon-name-part taxon-name-part-type="species">nitidiventris</tp:taxon-name-part> <tp:taxon-name-part taxon-name-part-type="infraspecific-rank">var.</tp:taxon-name-part> <tp:taxon-name-part taxon-name-part-type="variety">unicolor</tp:taxon-name-part></tp:taxon-name><comment>Rond.: <xref ref-type="bibr" rid="B60">Leonardi 1925</xref></comment></tp:nomenclature-citation><tp:nomenclature-citation><tp:taxon-name>
                      <tp:taxon-name-part taxon-name-part-type="genus">Phytomyptera</tp:taxon-name-part>
                    </tp:taxon-name><comment>spp. <xref ref-type="bibr" rid="B83">Moleas 1995</xref>, <xref ref-type="bibr" rid="B27">Coscollá 1997</xref></comment></tp:nomenclature-citation></tp:nomenclature-citation-list></tp:nomenclature><tp:treatment-sec sec-type="distribution" id="SECID0EQ3AI"><title>Italian distribution of reared parasitoids.</title><p>Apulia: <xref ref-type="bibr" rid="B87">Nuzzaci and Triggiani 1982</xref>, <xref ref-type="bibr" rid="B59">Laccone 1978</xref></p><p>Campania: <xref ref-type="bibr" rid="B101">Silvestri 1912</xref> (Portici, Nola)</p><p>Piedmont: <xref ref-type="bibr" rid="B26">Colombera et al. 2001</xref>, <xref ref-type="bibr" rid="B9">Baur 2005</xref></p><p>Sardinia: <xref ref-type="bibr" rid="B68">Luciano et al. 1988</xref></p><p>Tuscany: <xref ref-type="bibr" rid="B35">Del Guercio 1899</xref>, <xref ref-type="bibr" rid="B4">Bagnoli and Lucchi 2006</xref>, <xref ref-type="bibr" rid="B95">Scaramozzino et al. (in press)</xref></p><p>Umbria: <xref ref-type="bibr" rid="B101">Silvestri 1912</xref> (Bevagna)</p><p>Veneto: <xref ref-type="bibr" rid="B70">Marchesini and Dalla Montà 1992</xref>, <xref ref-type="bibr" rid="B71">1994</xref>, <xref ref-type="bibr" rid="B72">1998</xref>, <xref ref-type="bibr" rid="B73">Marchesini et al. 2006</xref></p><p>Emilia-Romagna: <xref ref-type="bibr" rid="B9">Baur 2005</xref> (Bologna, leg. Campadelli)</p></tp:treatment-sec><tp:treatment-sec sec-type="distribution" id="SECID0E25AI"><title>Distribution.</title><p>North Central and South Europe, Russia North West, Ukraine (Fauna Europaea)</p></tp:treatment-sec><tp:treatment-sec sec-type="host" id="SECID0EA6AI"><title>Host range.</title><p>Larval endophagous koinobiont parasitoid, <italic><tp:taxon-name><tp:taxon-name-part taxon-name-part-type="genus">Phytomyptera</tp:taxon-name-part> <tp:taxon-name-part taxon-name-part-type="species">nigrina</tp:taxon-name-part></tp:taxon-name></italic> (see Tab. <xref ref-type="table" rid="T3">3</xref>) recurs very often in all researches conducted in Italy on parasitoids of <italic><tp:taxon-name><tp:taxon-name-part taxon-name-part-type="genus">Lobesia</tp:taxon-name-part> <tp:taxon-name-part taxon-name-part-type="species">botrana</tp:taxon-name-part></tp:taxon-name></italic>.</p><table-wrap id="T3" position="float" orientation="portrait"><label>Table 3.</label><caption><p>
            <italic><tp:taxon-name><tp:taxon-name-part taxon-name-part-type="genus">Phytomyptera</tp:taxon-name-part> <tp:taxon-name-part taxon-name-part-type="species">nigrina</tp:taxon-name-part></tp:taxon-name></italic>: percentages of parasitism on the European Grapevine Moth reported in Italy by different authors.</p></caption><table id="TID0EIWBM" rules="all"><tbody><tr><th rowspan="1" colspan="1">Author/s, publication year</th><th rowspan="1" colspan="1">Italian Region</th><th rowspan="1" colspan="1">Host plant</th><th rowspan="1" colspan="1">Year</th><th rowspan="1" colspan="1">1<sup>st</sup> generation<break/> (antophagous)</th><th rowspan="1" colspan="1">2<sup>nd</sup> generation<break/> (carpophagous)</th><th rowspan="1" colspan="1">3<sup>rd</sup> generation<break/> (carpophagous)</th></tr><tr><td rowspan="1" colspan="1">
                <xref ref-type="bibr" rid="B26">Colombera et al. 2001</xref>
              </td><td rowspan="1" colspan="1">Piedmont</td><td rowspan="1" colspan="1">grapevine</td><td rowspan="1" colspan="1">1998</td><td rowspan="1" colspan="1">17.3</td><td rowspan="1" colspan="1">0</td><td rowspan="1" colspan="1">does not occur</td></tr><tr><td rowspan="1" colspan="1">
                <xref ref-type="bibr" rid="B26">Colombera et al. 2001</xref>
              </td><td rowspan="1" colspan="1">Piedmont</td><td rowspan="1" colspan="1">grapevine</td><td rowspan="1" colspan="1">1999</td><td rowspan="1" colspan="1">6.5</td><td rowspan="1" colspan="1">(2 specimens)</td><td rowspan="1" colspan="1">does not occur</td></tr><tr><td rowspan="1" colspan="1">
                <xref ref-type="bibr" rid="B59">Laccone 1978</xref>
              </td><td rowspan="1" colspan="1">Apulia / Cerignola</td><td rowspan="1" colspan="1">grapevine</td><td rowspan="1" colspan="1">1978</td><td rowspan="1" colspan="1">26.08</td><td rowspan="1" colspan="1">11,4 / 12,4 / 14,7</td><td rowspan="1" colspan="1">0</td></tr><tr><td rowspan="1" colspan="1">
                          <xref rid="B71" ref-type="bibr">Marchesini et al. 1994</xref>
                        </td><td rowspan="1" colspan="1">Veneto/ Pernumia (PD)</td><td rowspan="1" colspan="1">grapevine</td><td rowspan="1" colspan="1">1989</td><td rowspan="1" colspan="1">0</td><td rowspan="1" colspan="1">1,76</td><td rowspan="1" colspan="1">0</td></tr><tr><td rowspan="1" colspan="1">
                          <xref rid="B71" ref-type="bibr">Marchesini et al. 1994</xref>
                        </td><td rowspan="1" colspan="1">Veneto/ Pernumia (PD)</td><td rowspan="1" colspan="1">grapevine</td><td rowspan="1" colspan="1">1990</td><td rowspan="1" colspan="1">0</td><td rowspan="1" colspan="1">0,23</td><td rowspan="1" colspan="1">0</td></tr><tr><td rowspan="1" colspan="1">
                          <xref rid="B71" ref-type="bibr">Marchesini et al. 1994</xref>
                        </td><td rowspan="1" colspan="1">Veneto/ Pernumia (PD)</td><td rowspan="1" colspan="1">grapevine</td><td rowspan="1" colspan="1">1991</td><td rowspan="1" colspan="1">0</td><td rowspan="1" colspan="1">0,97</td><td rowspan="1" colspan="1">0</td></tr><tr><td rowspan="1" colspan="1">
                          <xref rid="B71" ref-type="bibr">Marchesini et al. 1994</xref>
                        </td><td rowspan="1" colspan="1">Veneto/ Colognola (VR)</td><td rowspan="1" colspan="1">grapevine</td><td rowspan="1" colspan="1">1990</td><td rowspan="1" colspan="1">0.36</td><td rowspan="1" colspan="1">6,72</td><td rowspan="1" colspan="1">0</td></tr><tr><td rowspan="1" colspan="1">
                          <xref rid="B71" ref-type="bibr">Marchesini et al. 1994</xref>
                        </td><td rowspan="1" colspan="1">Veneto/ Colognola (VR)</td><td rowspan="1" colspan="1">grapevine</td><td rowspan="1" colspan="1">1991</td><td rowspan="1" colspan="1">1</td><td rowspan="1" colspan="1">0</td><td rowspan="1" colspan="1">0</td></tr><tr><td rowspan="1" colspan="1">
                          <xref rid="B71" ref-type="bibr">Marchesini et al. 1994</xref>
                        </td><td rowspan="1" colspan="1">Veneto/ Colognola (VR)</td><td rowspan="1" colspan="1">grapevine</td><td rowspan="1" colspan="1">1992</td><td rowspan="1" colspan="1">0</td><td rowspan="1" colspan="1">0,48</td><td rowspan="1" colspan="1">0</td></tr><tr><td rowspan="1" colspan="1">
                          <xref rid="B71" ref-type="bibr">Marchesini et al. 1994</xref>; <xref ref-type="bibr" rid="B73">Marchesini et al. 2006</xref></td><td rowspan="1" colspan="1">Veneto/ Valpolicella (VR)</td><td rowspan="1" colspan="1">grapevine</td><td rowspan="1" colspan="1">1992 (1)</td><td rowspan="1" colspan="1">0 / 0.64</td><td rowspan="1" colspan="1">0,48 / 2,14</td><td rowspan="1" colspan="1">0 / 0</td></tr><tr><td rowspan="1" colspan="1">
                <xref ref-type="bibr" rid="B73">Marchesini et al. 2006</xref>
              </td><td rowspan="1" colspan="1">Veneto</td><td rowspan="1" colspan="1">grapevine</td><td rowspan="1" colspan="1">2000 (2)</td><td rowspan="1" colspan="1"/><td rowspan="1" colspan="1">14,6 / 4,4</td><td rowspan="1" colspan="1">0 / 0</td></tr><tr><td rowspan="1" colspan="1">
                <xref ref-type="bibr" rid="B73">Marchesini et al. 2006</xref>
              </td><td rowspan="1" colspan="1">Veneto</td><td rowspan="1" colspan="1">grapevine</td><td rowspan="1" colspan="1">2001 (2)</td><td rowspan="1" colspan="1">0 / 0</td><td rowspan="1" colspan="1">1,0 / 0,8</td><td rowspan="1" colspan="1">0 / 0</td></tr><tr><td rowspan="1" colspan="1">
                          <xref rid="B87" ref-type="bibr">Nuzzacci and Triggiani 1982</xref>
                        </td><td rowspan="1" colspan="1">Apulia</td><td rowspan="1" colspan="1">
                <tp:taxon-name><tp:taxon-name-part taxon-name-part-type="genus">Daphne</tp:taxon-name-part> <tp:taxon-name-part taxon-name-part-type="species">gnidium</tp:taxon-name-part></tp:taxon-name>
              </td><td rowspan="1" colspan="1">1979–1982</td><td rowspan="1" colspan="1">?</td><td rowspan="1" colspan="1">?</td><td rowspan="1" colspan="1">30</td></tr><tr><td rowspan="1" colspan="1">
                <xref ref-type="bibr" rid="B68">Luciano et al. 1988</xref>
              </td><td rowspan="1" colspan="1">Sardinia</td><td rowspan="1" colspan="1">
                <tp:taxon-name><tp:taxon-name-part taxon-name-part-type="genus">Daphne</tp:taxon-name-part> <tp:taxon-name-part taxon-name-part-type="species">gnidium</tp:taxon-name-part></tp:taxon-name>
              </td><td rowspan="1" colspan="1">1986–87</td><td rowspan="1" colspan="1">25-24,1</td><td rowspan="1" colspan="1">?</td><td rowspan="1" colspan="1">7,1-0</td></tr></tbody></table><table-wrap-foot><fn><label>(1)</label><p>Data obtained in vineyards treated with both BT (<italic><tp:taxon-name><tp:taxon-name-part taxon-name-part-type="genus">Bacillus</tp:taxon-name-part> <tp:taxon-name-part taxon-name-part-type="species">thuringiensis</tp:taxon-name-part></tp:taxon-name></italic>) and <abbrev xmlns:xlink="http://www.w3.org/1999/xlink" xlink:title="maximum parsimony" id="ABBRID0EAPBI" xlink:type="simple">MP</abbrev> (methyl-parathion)</p></fn><fn><label>(2)</label><p>Data obtained in vineyards with chemical defense or biological defense.</p></fn></table-wrap-foot></table-wrap><p>This insect is associated to 29 species of <tp:taxon-name><tp:taxon-name-part taxon-name-part-type="order">Lepidoptera</tp:taxon-name-part></tp:taxon-name>: <tp:taxon-name><tp:taxon-name-part taxon-name-part-type="family">Pterophoridae</tp:taxon-name-part></tp:taxon-name>, <tp:taxon-name><tp:taxon-name-part taxon-name-part-type="family">Pyralidae</tp:taxon-name-part></tp:taxon-name>, <tp:taxon-name><tp:taxon-name-part taxon-name-part-type="family">Sesiidae</tp:taxon-name-part></tp:taxon-name>, <tp:taxon-name><tp:taxon-name-part taxon-name-part-type="family">Yponomeutidae</tp:taxon-name-part></tp:taxon-name> and various genera and species of <tp:taxon-name><tp:taxon-name-part taxon-name-part-type="family">Tortricidae</tp:taxon-name-part></tp:taxon-name>, included <italic><tp:taxon-name><tp:taxon-name-part taxon-name-part-type="genus">Eupoecilia</tp:taxon-name-part> <tp:taxon-name-part taxon-name-part-type="species">ambiguella</tp:taxon-name-part></tp:taxon-name></italic>.</p><p>Among the <tp:taxon-name><tp:taxon-name-part taxon-name-part-type="family">Tachinidae</tp:taxon-name-part></tp:taxon-name> living on the vine moths, Pn shows the lowest number of hosts. For more details, see <xref ref-type="bibr" rid="B76">Martinez et al. (2006)</xref> and with regard to the hosts reported in Italy see <xref ref-type="bibr" rid="B25">Cerretti and Tschorsnig (2010)</xref>. As known, Pn larva hatches from an egg placed on the integument of the victim and, once actively penetrated, consumes its internal organs and kills it (<xref ref-type="bibr" rid="B4">Bagnoli and Lucchi 2006</xref>). The existence of the puparium inside the host cocoon tight to the skin of the larva is a distinctive character for the species (Fig. <xref ref-type="fig" rid="F2">2F</xref>). Though Pn plays an important role in the natural control of <italic><tp:taxon-name><tp:taxon-name-part taxon-name-part-type="genus">Lobesia</tp:taxon-name-part> <tp:taxon-name-part taxon-name-part-type="species">botrana</tp:taxon-name-part></tp:taxon-name></italic>, especially reducing the summer population (<xref ref-type="bibr" rid="B4">Bagnoli and Lucchi 2006</xref>, <xref ref-type="bibr" rid="B109">Thiery et al. 2006</xref>), it was not considered suitable for the control of <italic><tp:taxon-name><tp:taxon-name-part taxon-name-part-type="genus">Paralobesia</tp:taxon-name-part> <tp:taxon-name-part taxon-name-part-type="species">viteana</tp:taxon-name-part></tp:taxon-name></italic> in the US, because of its relatively low host specificity, the low rate of parasitism reported in nature, and, referring in general to <tp:taxon-name><tp:taxon-name-part taxon-name-part-type="family">Tachinidae</tp:taxon-name-part></tp:taxon-name>, due to previous experiences of unsuccessful releases (<xref ref-type="bibr" rid="B76">Martinez et al. 2006</xref>).</p><fig id="F2" position="float" orientation="portrait"><label>Figure 2.</label><caption><p>
            <italic><tp:taxon-name><tp:taxon-name-part taxon-name-part-type="genus">Phytomyptera</tp:taxon-name-part> <tp:taxon-name-part taxon-name-part-type="species">nigrina</tp:taxon-name-part></tp:taxon-name></italic> (Meigen, 1824), female. <bold>A</bold> habitus, lateral view <bold>B</bold> habitus, dorsal view <bold>C</bold> head and anterior part of thorax, dorsal view <bold>D</bold> head, lateral view <bold>E</bold> wing <bold>F</bold> opened puparium tight to the skin of the <abbrev xmlns:xlink="http://www.w3.org/1999/xlink" xlink:title="European Grapevine Moth" id="ABBRID0EPTBI" xlink:type="simple">EGVM</abbrev> dead larva.</p></caption><graphic xmlns:xlink="http://www.w3.org/1999/xlink" xlink:href="zookeys-647-067-g002.jpg" position="float" orientation="portrait" xlink:type="simple" id="oo_119296.jpg"/></fig></tp:treatment-sec><tp:treatment-sec sec-type="Ecological role" id="SECID0EYTBI"><title>Ecological role.</title><p>Its importance as parasitoid depends on the host generation; indeed, various authors found that the parasitism rates are more generally related to the <abbrev xmlns:xlink="http://www.w3.org/1999/xlink" xlink:title="European Grapevine Moth" id="ABBRID0E5TBI" xlink:type="simple">EGVM</abbrev> antophagous generation on grapevine: in this case they can overcome 25% of parasitism rate, both on grapevine in Apulia (<xref ref-type="bibr" rid="B59">Laccone 1978</xref>) and on <italic><tp:taxon-name><tp:taxon-name-part taxon-name-part-type="genus">Daphne</tp:taxon-name-part> <tp:taxon-name-part taxon-name-part-type="species">gnidium</tp:taxon-name-part></tp:taxon-name></italic> in Sardinia (<xref ref-type="bibr" rid="B68">Luciano et al. 1988</xref>) (see table 2). In Tuscany, <italic><tp:taxon-name><tp:taxon-name-part taxon-name-part-type="genus">Phytomyptera</tp:taxon-name-part> <tp:taxon-name-part taxon-name-part-type="species">nigrina</tp:taxon-name-part></tp:taxon-name></italic> (Pn) was mostly found in the vineyards of the medium and lower Arno valley, especially on larvae of the anthophagous generation (<xref ref-type="bibr" rid="B4">Bagnoli and Lucchi 2006</xref>). In the natural reserve of San Rossore (Pisa), during several years of investigation carried out on <italic><tp:taxon-name><tp:taxon-name-part taxon-name-part-type="genus">Daphne</tp:taxon-name-part> <tp:taxon-name-part taxon-name-part-type="species">gnidium</tp:taxon-name-part></tp:taxon-name></italic>, a single specimen of Pn was obtained from <abbrev xmlns:xlink="http://www.w3.org/1999/xlink" xlink:title="European Grapevine Moth" id="ABBRID0EPVBI" xlink:type="simple">EGVM</abbrev> larvae of the second generation, collected in late July 2014 (<xref ref-type="bibr" rid="B95">Scaramozzino et al. in press</xref>), in contrast to observations carried out on the same host plant by other authors (see Table <xref ref-type="table" rid="T3">3</xref>), whereas <italic><tp:taxon-name><tp:taxon-name-part taxon-name-part-type="genus">Actia</tp:taxon-name-part> <tp:taxon-name-part taxon-name-part-type="species">pilipennis</tp:taxon-name-part></tp:taxon-name></italic> was more frequent in our case.</p><p>In Piedmont, Pn reached on the first generation of <abbrev xmlns:xlink="http://www.w3.org/1999/xlink" xlink:title="European Grapevine Moth" id="ABBRID0EIWBI" xlink:type="simple">EGVM</abbrev> and <abbrev xmlns:xlink="http://www.w3.org/1999/xlink" xlink:title="European Grape Berry Moth" id="ABBRID0EMWBI" xlink:type="simple">EGBM</abbrev>, in two successive years, significant parasitization rates (17.3 and 6.5%), but it was virtually absent (only two individuals obtained) in the second overwintering generation (<xref ref-type="bibr" rid="B26">Colombera et al. 2001</xref>).</p><p>
                    <xref ref-type="bibr" rid="B101">Silvestri (1912)</xref> collected Pn from June to mid-October, <xref ref-type="bibr" rid="B87">Nuzzaci and Triggiani (1982)</xref> cited it as the more frequent parasitoid on <italic><tp:taxon-name><tp:taxon-name-part taxon-name-part-type="genus">Daphne</tp:taxon-name-part> <tp:taxon-name-part taxon-name-part-type="species">gnidium</tp:taxon-name-part></tp:taxon-name></italic> in summer, with parasitism rates close to 30%. <xref ref-type="bibr" rid="B59">Laccone (1978)</xref> obtained Pn also in the second generation, with significant parasitization rates (from 11.4 to 14.7%). In Veneto, parasitization levels detected for this species were very low in the first generation (0.36 and 0.64%; <xref ref-type="bibr" rid="B71">Marchesini and Dalla Montà 1994</xref>), slightly higher, but with a significant 14.6%, in the second generation (<xref ref-type="bibr" rid="B73">Marchesini et al. 2006</xref>).</p><p>In France, <xref ref-type="bibr" rid="B109">Thiery et al. (2006)</xref> found Pn on the first generation of <abbrev xmlns:xlink="http://www.w3.org/1999/xlink" xlink:title="European Grapevine Moth" id="ABBRID0E2XBI" xlink:type="simple">EGVM</abbrev>; they reported parasitization rates ranging from 5.2 to 41.2%. Pn has not been detected for the moment on <abbrev xmlns:xlink="http://www.w3.org/1999/xlink" xlink:title="European Grapevine Moth" id="ABBRID0E6XBI" xlink:type="simple">EGVM</abbrev> overwintering generation, apart from what has been reported in the work of <xref ref-type="bibr" rid="B26">Colombera et al. (2001)</xref>.</p></tp:treatment-sec><ref-list><ref id="B59"><mixed-citation xmlns:xlink="http://www.w3.org/1999/xlink" xlink:type="simple">
            <person-group><name name-style="western"><surname>Laccone</surname><given-names>G</given-names></name></person-group> (<year>1978</year>) <article-title>Prove di lotta contro <italic><tp:taxon-name><tp:taxon-name-part taxon-name-part-type="genus">Lobesia</tp:taxon-name-part> <tp:taxon-name-part taxon-name-part-type="species">botrana</tp:taxon-name-part></tp:taxon-name></italic> (Schiff.) (Lepid. -<tp:taxon-name><tp:taxon-name-part taxon-name-part-type="family">Tortricidae</tp:taxon-name-part></tp:taxon-name>) e determinazione della soglia economica sulle uve da tavola in Puglia.</article-title> <source>Annali della Facoltà di Agraria dell’Università di Bari</source> <volume>30</volume>: <fpage>717</fpage>–<lpage>746</lpage>.</mixed-citation></ref><ref id="B87"><mixed-citation xmlns:xlink="http://www.w3.org/1999/xlink" xlink:type="simple">
            <person-group><name name-style="western"><surname>Nuzzaci</surname><given-names>G</given-names></name><name name-style="western"><surname>Triggiani</surname><given-names>O</given-names></name></person-group> (<year>1982</year>) <article-title>Notes on the biocenosis in Puglia of <tp:taxon-name><tp:taxon-name-part taxon-name-part-type="genus">Lobesia</tp:taxon-name-part> (<tp:taxon-name-part taxon-name-part-type="subgenus">Polychrosis</tp:taxon-name-part>) <tp:taxon-name-part taxon-name-part-type="species">botrana</tp:taxon-name-part></tp:taxon-name> (Schiff.) (<tp:taxon-name><tp:taxon-name-part taxon-name-part-type="order">Lepidoptera</tp:taxon-name-part></tp:taxon-name>: <tp:taxon-name><tp:taxon-name-part taxon-name-part-type="family">Tortricidae</tp:taxon-name-part></tp:taxon-name>) exclusive to <italic><tp:taxon-name><tp:taxon-name-part taxon-name-part-type="genus">Daphne</tp:taxon-name-part> <tp:taxon-name-part taxon-name-part-type="species">gnidium</tp:taxon-name-part></tp:taxon-name></italic> L.</article-title> <source>Entomologica</source> <volume>17</volume>: <fpage>47</fpage>–<lpage>52</lpage>.</mixed-citation></ref><ref id="B68"><mixed-citation xmlns:xlink="http://www.w3.org/1999/xlink" xlink:type="simple">
            <person-group><name name-style="western"><surname>Luciano</surname><given-names>P</given-names></name><name name-style="western"><surname>Delrio</surname><given-names>G</given-names></name><name name-style="western"><surname>Prota</surname><given-names>R</given-names></name></person-group> (<year>1988</year>) <article-title>Osservazioni sulle popolazioni di <italic><tp:taxon-name><tp:taxon-name-part taxon-name-part-type="genus">Lobesia</tp:taxon-name-part> <tp:taxon-name-part taxon-name-part-type="species">botrana</tp:taxon-name-part></tp:taxon-name></italic> (Den. &amp; Schiff.) su <italic><tp:taxon-name><tp:taxon-name-part taxon-name-part-type="genus">Daphne</tp:taxon-name-part> <tp:taxon-name-part taxon-name-part-type="species">gnidium</tp:taxon-name-part></tp:taxon-name></italic> L. in Sardegna.</article-title> <source>Atti XV Congresso Nazionale Italiano di Entomologia, L’Aquila</source> <volume>1988</volume>: <fpage>543</fpage>–<lpage>548</lpage>.</mixed-citation></ref><ref id="B70"><mixed-citation xmlns:xlink="http://www.w3.org/1999/xlink" xlink:type="simple">
            <person-group><name name-style="western"><surname>Marchesini</surname><given-names>E</given-names></name><name name-style="western"><surname>Dalla Montà</surname><given-names>L</given-names></name></person-group> (<year>1992</year>) <article-title>Observations sur les facteurs limitants naturels des vers de la grappe.</article-title> <source>IOBC/WPRS Bulletin</source> <volume>15</volume>(<issue>2</issue>): <lpage>10</lpage>.</mixed-citation></ref><ref id="B71"><mixed-citation xmlns:xlink="http://www.w3.org/1999/xlink" xlink:type="simple">
            <person-group><name name-style="western"><surname>Marchesini</surname><given-names>E</given-names></name><name name-style="western"><surname>Dalla Montà</surname><given-names>L</given-names></name></person-group> (<year>1994</year>) <article-title>Observations on natural enemies of <italic><tp:taxon-name><tp:taxon-name-part taxon-name-part-type="genus">Lobesia</tp:taxon-name-part> <tp:taxon-name-part taxon-name-part-type="species">botrana</tp:taxon-name-part></tp:taxon-name></italic> (Den. &amp; Schiff.) (<tp:taxon-name><tp:taxon-name-part taxon-name-part-type="order">Lepidoptera</tp:taxon-name-part></tp:taxon-name> <tp:taxon-name><tp:taxon-name-part taxon-name-part-type="family">Tortricidae</tp:taxon-name-part></tp:taxon-name>) in Venetian vineyards.</article-title> <source>Bollettino di Zoologia Agraria, Bachicoltura e Sericoltura II</source> <volume>26</volume>(<issue>2</issue>): <fpage>201</fpage>–<lpage>230</lpage>.</mixed-citation></ref><ref id="B72"><mixed-citation xmlns:xlink="http://www.w3.org/1999/xlink" xlink:type="simple">
            <person-group><name name-style="western"><surname>Marchesini</surname><given-names>E</given-names></name><name name-style="western"><surname>Dalla Montà</surname><given-names>L</given-names></name></person-group> (<year>1998</year>) <article-title>I nemici naturali della tignoletta dell’uva nei vigneti del Veneto.</article-title> <source>Informatore Fitopatologico</source> <volume>48</volume>(<issue>9</issue>): <fpage>3</fpage>–<lpage>10</lpage>.</mixed-citation></ref><ref id="B27"><mixed-citation xmlns:xlink="http://www.w3.org/1999/xlink" xlink:type="simple">
            <person-group><name name-style="western"><surname>Coscollá</surname><given-names>R</given-names></name></person-group> (<year>1997</year>) <source>La polilla del racimo de la vid (<italic><tp:taxon-name><tp:taxon-name-part taxon-name-part-type="genus">Lobesia</tp:taxon-name-part> <tp:taxon-name-part taxon-name-part-type="species">botrana</tp:taxon-name-part></tp:taxon-name></italic> Den. y Schiff.).</source> <publisher-name>Generalitat Valenciana, Consejerfa de Agricultura, Pesca y Alimentación</publisher-name>, <publisher-loc>Valencia, Spain</publisher-loc>, <size units="page">613 pp</size>.</mixed-citation></ref><ref id="B26"><mixed-citation xmlns:xlink="http://www.w3.org/1999/xlink" xlink:type="simple">
            <person-group><name name-style="western"><surname>Colombera</surname><given-names>S</given-names></name><name name-style="western"><surname>Alma</surname><given-names>A</given-names></name><name name-style="western"><surname>Arzone</surname><given-names>A</given-names></name></person-group> (<year>2001</year>) <article-title>Comparison between the parasitoids of <italic><tp:taxon-name><tp:taxon-name-part taxon-name-part-type="genus">Lobesia</tp:taxon-name-part> <tp:taxon-name-part taxon-name-part-type="species">botrana</tp:taxon-name-part></tp:taxon-name></italic> and <italic><tp:taxon-name><tp:taxon-name-part taxon-name-part-type="genus">Eupoecilia</tp:taxon-name-part> <tp:taxon-name-part taxon-name-part-type="species">ambiguella</tp:taxon-name-part></tp:taxon-name></italic> in conventional and integrated vineyards.</article-title> <source>IOBC/WPRS Bulletin</source> <volume>24</volume>(<issue>7</issue>): <fpage>91</fpage>–<lpage>96</lpage>.</mixed-citation></ref><ref id="B9"><mixed-citation xmlns:xlink="http://www.w3.org/1999/xlink" xlink:type="simple">
            <person-group><name name-style="western"><surname>Baur</surname><given-names>H</given-names></name></person-group> (<year>2005</year>) <article-title>Determination list of entomophagous insects Nr. 14.</article-title> <source>IOBC/WPRS Bulletin</source> <volume>28</volume>(<issue>11</issue>): <fpage>1</fpage>–<lpage>71</lpage>.</mixed-citation></ref><ref id="B73"><mixed-citation xmlns:xlink="http://www.w3.org/1999/xlink" xlink:type="simple">
            <person-group><name name-style="western"><surname>Marchesini</surname><given-names>E</given-names></name><name name-style="western"><surname>Dalla Montà</surname><given-names>L</given-names></name><name name-style="western"><surname>Sancassani</surname><given-names>GP</given-names></name></person-group> (<year>2006</year>) <article-title>I limitatori naturali delle tignole nell’agroecosistema Vigneto.</article-title> <source>Atti del convegno su “La difesa della vite dalla tignoletta”</source>, <publisher-loc>Bologna</publisher-loc>, <fpage>10</fpage>–<lpage>16</lpage>.</mixed-citation></ref><ref id="B4"><mixed-citation xmlns:xlink="http://www.w3.org/1999/xlink" xlink:type="simple">
            <person-group><name name-style="western"><surname>Bagnoli</surname><given-names>B</given-names></name><name name-style="western"><surname>Lucchi</surname><given-names>A</given-names></name></person-group> (<year>2006</year>) <article-title>Parasitoids of <italic><tp:taxon-name><tp:taxon-name-part taxon-name-part-type="genus">Lobesia</tp:taxon-name-part> <tp:taxon-name-part taxon-name-part-type="species">botrana</tp:taxon-name-part></tp:taxon-name></italic> (Den. &amp; Schiff.) in Tuscany.</article-title> <source>IOBC/WPRS Bulletin</source> <volume>29</volume>(<issue>11</issue>): <fpage>139</fpage>–<lpage>142</lpage>.</mixed-citation></ref><ref id="B76"><mixed-citation xmlns:xlink="http://www.w3.org/1999/xlink" xlink:type="simple">
            <person-group><name name-style="western"><surname>Martinez</surname><given-names>M</given-names></name><name name-style="western"><surname>Cutinot</surname><given-names>D</given-names></name><name name-style="western"><surname>Hoelmer</surname><given-names>K</given-names></name><name name-style="western"><surname>Denis</surname><given-names>J</given-names></name></person-group> (<year>2006</year>) <article-title>Suitability of European <tp:taxon-name><tp:taxon-name-part taxon-name-part-type="order">Diptera</tp:taxon-name-part></tp:taxon-name> Tachinid parasitoids of <italic><tp:taxon-name><tp:taxon-name-part taxon-name-part-type="genus">Lobesia</tp:taxon-name-part> <tp:taxon-name-part taxon-name-part-type="species">botrana</tp:taxon-name-part></tp:taxon-name></italic> (Denis &amp; Schiffermuller) and <italic><tp:taxon-name><tp:taxon-name-part taxon-name-part-type="genus">Eupoecilia</tp:taxon-name-part> <tp:taxon-name-part taxon-name-part-type="species">ambiguella</tp:taxon-name-part></tp:taxon-name></italic> (Hubner) (<tp:taxon-name><tp:taxon-name-part taxon-name-part-type="order">Lepidoptera</tp:taxon-name-part></tp:taxon-name> <tp:taxon-name><tp:taxon-name-part taxon-name-part-type="family">Tortricidae</tp:taxon-name-part></tp:taxon-name>) for introduction against grape berry moth, <italic><tp:taxon-name><tp:taxon-name-part taxon-name-part-type="genus">Paralobesia</tp:taxon-name-part> <tp:taxon-name-part taxon-name-part-type="species">viteana</tp:taxon-name-part></tp:taxon-name></italic> (Clemens) (<tp:taxon-name><tp:taxon-name-part taxon-name-part-type="order">Lepidoptera</tp:taxon-name-part></tp:taxon-name> <tp:taxon-name><tp:taxon-name-part taxon-name-part-type="family">Tortricidae</tp:taxon-name-part></tp:taxon-name>), in North America.</article-title> <source>Redia</source> <volume>89</volume>: <fpage>87</fpage>–<lpage>97</lpage>.</mixed-citation></ref><ref id="B25"><mixed-citation xmlns:xlink="http://www.w3.org/1999/xlink" xlink:type="simple">
            <person-group><name name-style="western"><surname>Cerretti</surname><given-names>P</given-names></name><name name-style="western"><surname>Tschorsnig</surname><given-names>H-P</given-names></name></person-group> (<year>2010</year>) <article-title>Annotated host catalogue for the <tp:taxon-name><tp:taxon-name-part taxon-name-part-type="family">Tachinidae</tp:taxon-name-part></tp:taxon-name> (<tp:taxon-name><tp:taxon-name-part taxon-name-part-type="order">Diptera</tp:taxon-name-part></tp:taxon-name>) of Italy.</article-title> <source>Stuttgarter Beiträge zur Naturkunde A</source>, <series>Neue Serie</series> <volume>3</volume>: <fpage>305</fpage>–<lpage>340</lpage>.</mixed-citation></ref><ref id="B95"><mixed-citation xmlns:xlink="http://www.w3.org/1999/xlink" xlink:type="simple">
            <person-group><name name-style="western"><surname>Scaramozzino</surname><given-names>PL</given-names></name><name name-style="western"><surname>Loni</surname><given-names>A</given-names></name><name name-style="western"><surname>Lucchi</surname><given-names>A</given-names></name><name name-style="western"><surname>Gandini</surname><given-names>L</given-names></name></person-group> (<year>In press</year>) <article-title>Who’s who in the nests molded by <italic><tp:taxon-name><tp:taxon-name-part taxon-name-part-type="genus">Lobesia</tp:taxon-name-part> <tp:taxon-name-part taxon-name-part-type="species">botrana</tp:taxon-name-part></tp:taxon-name></italic> on <italic><tp:taxon-name><tp:taxon-name-part taxon-name-part-type="genus">Daphne</tp:taxon-name-part> <tp:taxon-name-part taxon-name-part-type="species">gnidium</tp:taxon-name-part></tp:taxon-name></italic>?</article-title> In: <source>IOBC/WPRS Bulletin</source>, <conf-name>WG Meeting “Integrated Protection and Production in Viticulture”</conf-name>, <conf-loc>Wien</conf-loc>, <conf-date>October 2015</conf-date>.</mixed-citation></ref><ref id="B35"><mixed-citation xmlns:xlink="http://www.w3.org/1999/xlink" xlink:type="simple">
            <person-group><name name-style="western"><surname>Del Guercio</surname><given-names>G</given-names></name></person-group> (<year>1899</year>) <article-title>Delle tortrici della fauna italiana specialmente nocive alle piante coltivate.</article-title> <source>Nuove Relazioni della R. Stazione di Entomologia agraria di Firenze, Serie Prima</source> <volume>1</volume>: <fpage>117</fpage>–<lpage>193</lpage>.</mixed-citation></ref><ref id="B101"><mixed-citation xmlns:xlink="http://www.w3.org/1999/xlink" xlink:type="simple">
            <person-group><name name-style="western"><surname>Silvestri</surname><given-names>F</given-names></name></person-group> (<year>1912</year>) <article-title>Contribuzioni alla conoscenza degli insetti dannosi e dei loro simbionti. III. La Tignoletta dell’uva (<italic><tp:taxon-name><tp:taxon-name-part taxon-name-part-type="genus">Polychrosis</tp:taxon-name-part> <tp:taxon-name-part taxon-name-part-type="species">botrana</tp:taxon-name-part></tp:taxon-name></italic> Schiff.) con un cenno sulla Tignola dell’uva (<italic><tp:taxon-name><tp:taxon-name-part taxon-name-part-type="genus">Conchylis</tp:taxon-name-part> <tp:taxon-name-part taxon-name-part-type="species">ambiguella</tp:taxon-name-part></tp:taxon-name></italic> Hb.).</article-title> <source>Bollettino del Laboratorio di Zoologia Generale e Agraria, Portici</source> <volume>6</volume>: <fpage>246</fpage>–<lpage>307</lpage>.</mixed-citation></ref><ref id="B23"><mixed-citation xmlns:xlink="http://www.w3.org/1999/xlink" xlink:type="simple">
            <person-group><name name-style="western"><surname>Catoni</surname><given-names>G</given-names></name></person-group> (<year>1914</year>) <article-title>Die Traubenwickler (<italic><tp:taxon-name><tp:taxon-name-part taxon-name-part-type="genus">Polychrosis</tp:taxon-name-part> <tp:taxon-name-part taxon-name-part-type="species">botrana</tp:taxon-name-part></tp:taxon-name></italic> Schiff. und <italic><tp:taxon-name><tp:taxon-name-part taxon-name-part-type="genus">Conchylis</tp:taxon-name-part> <tp:taxon-name-part taxon-name-part-type="species">ambiguella</tp:taxon-name-part></tp:taxon-name></italic> Hübn.) und ihre natürlichen Feinde in Südtyrol.</article-title> <source>Zeitschrift für angewandte Entomologie</source> <volume>1</volume>(<issue>2</issue>): <fpage>248</fpage>–<lpage>259</lpage>. <ext-link xlink:type="simple" ext-link-type="doi" xlink:href="10.1111/j.1439-0418.1914.tb01129.x">https://doi.org/10.1111/j.1439-0418.1914.tb01129.x</ext-link></mixed-citation></ref><ref id="B60"><mixed-citation xmlns:xlink="http://www.w3.org/1999/xlink" xlink:type="simple">
            <person-group><name name-style="western"><surname>Leonardi</surname><given-names>G</given-names></name></person-group> (<year>1925</year>) <article-title>Elenco delle specie di Insetti dannosi e dei loro parassiti ricordati in Italia fino all’anno 1911. Parte II. Ord. <tp:taxon-name><tp:taxon-name-part taxon-name-part-type="order">Lepidoptera</tp:taxon-name-part></tp:taxon-name>.</article-title> <source>Annali della Scuola superiore di Agricoltura di Portici</source> <volume>19–20</volume>: <fpage>81</fpage>–<lpage>301</lpage>.</mixed-citation></ref><ref id="B14"><mixed-citation xmlns:xlink="http://www.w3.org/1999/xlink" xlink:type="simple">
            <person-group><name name-style="western"><surname>Boselli</surname><given-names>F</given-names></name></person-group> (<year>1928</year>) <source>Elenco delle specie d’insetti dannosi e loro parassiti ricordati in Italia dal 1911 al 1925</source>. <publisher-name>Laboratorio di Entomologia Agraria, R. Istituto Superiore Agrario</publisher-name> – <publisher-loc>Portici</publisher-loc>, <fpage>1</fpage>–<lpage>265</lpage>.</mixed-citation></ref><ref id="B104"><mixed-citation xmlns:xlink="http://www.w3.org/1999/xlink" xlink:type="simple">
            <person-group><name name-style="western"><surname>Stellwaag</surname><given-names>F</given-names></name></person-group> (<year>1928</year>) <source>Die Weinbauinsekten der Kulturländer, Lehr- und Handbuch.</source> <publisher-name>Verlagsbuchhandlung Paul Parey</publisher-name>, <publisher-loc>Berlin</publisher-loc>, <size units="page">884 pp</size>.</mixed-citation></ref><ref id="B111"><mixed-citation xmlns:xlink="http://www.w3.org/1999/xlink" xlink:type="simple">
            <person-group><name name-style="western"><surname>Thompson</surname><given-names>WR</given-names></name></person-group> (<year>1943–1972</year>) <source>A catalogue of the parasites and predators of insect pest</source>, <comment>17 Vols</comment>. <publisher-name>Commonwealth Agricultural Bureaux</publisher-name>, <publisher-name>Farnham Royal, UK</publisher-name>.</mixed-citation></ref><ref id="B83"><mixed-citation xmlns:xlink="http://www.w3.org/1999/xlink" xlink:type="simple">
            <person-group><name name-style="western"><surname>Moleas</surname><given-names>T</given-names></name></person-group> (<year>1995</year>) <article-title>Lotta alle tignole della vite da tavola nell’Italia meridionale.</article-title> <source>Informatore Fitopatologico</source> <volume>45</volume>: <fpage>8</fpage>–<lpage>11</lpage>.</mixed-citation></ref><ref id="B109"><mixed-citation xmlns:xlink="http://www.w3.org/1999/xlink" xlink:type="simple">
            <person-group><name name-style="western"><surname>Thiery</surname><given-names>D</given-names></name><name name-style="western"><surname>Yoshida</surname><given-names>T</given-names></name><name name-style="western"><surname>Guisset</surname><given-names>M</given-names></name></person-group> (<year>2006</year>) <article-title><italic><tp:taxon-name><tp:taxon-name-part taxon-name-part-type="genus">Phytomyptera</tp:taxon-name-part> <tp:taxon-name-part taxon-name-part-type="species">nigrina</tp:taxon-name-part></tp:taxon-name></italic> (Meigen), a parasite of first generation European grapevine moth larvae in several vineyards in the Roussillon area.</article-title> <source>The Tachinid Times</source> <volume>19</volume>: <fpage>1</fpage>–<lpage>4</lpage>.</mixed-citation></ref></ref-list></tp:taxon-treatment>
