# Supplementary material for: A review of insect parasitoids associated with Lobesia botrana (Denis & Schiffermüller, 1775) in Italy. 1. Diptera Tachinidae and Hymenoptera Braconidae (Lepidoptera, Tortricidae)
Source: Zookeys. 2017 Jan 23;(647):67–100. doi: 10.3897/zookeys.647.11098 (PMC5345350; doi:10.3897/zookeys.647.11098)
Supplement: XML Treatment for Eurysthaea scutellaris [file zookeys.647.11098-treatment4.xml]

<!DOCTYPE tp:taxon-treatment
  PUBLIC "-//TaxonX//DTD Taxonomic Treatment Publishing DTD v0 20100105//EN" "tax-treatment-NSO.dtd">
<tp:taxon-treatment xmlns:tp="http://www.plazi.org/taxpub"><tp:treatment-meta><kwd-group><label>Taxon classification</label><kwd><named-content content-type="kingdom">Animalia</named-content></kwd><kwd><named-content content-type="order">Diptera</named-content></kwd><kwd><named-content content-type="family">Tachinidae</named-content></kwd></kwd-group><mixed-citation publication-type="journal"><person-group><name><surname>Scaramozzino</surname><given-names>Pier Luigi</given-names></name><name><surname>Loni</surname><given-names>Augusto</given-names></name><name><surname>Lucchi</surname><given-names>Andrea</given-names></name></person-group><article-title>A review of insect parasitoids associated with <italic><tp:taxon-name><tp:taxon-name-part taxon-name-part-type="genus">Lobesia</tp:taxon-name-part> <tp:taxon-name-part taxon-name-part-type="species">botrana</tp:taxon-name-part></tp:taxon-name></italic> (Denis &amp; Schiffermüller, 1775) in Italy. 1. <tp:taxon-name><tp:taxon-name-part taxon-name-part-type="order">Diptera</tp:taxon-name-part></tp:taxon-name> <tp:taxon-name><tp:taxon-name-part taxon-name-part-type="family">Tachinidae</tp:taxon-name-part></tp:taxon-name> and <tp:taxon-name><tp:taxon-name-part taxon-name-part-type="order">Hymenoptera</tp:taxon-name-part></tp:taxon-name> <tp:taxon-name><tp:taxon-name-part taxon-name-part-type="family">Braconidae</tp:taxon-name-part></tp:taxon-name> (<tp:taxon-name><tp:taxon-name-part taxon-name-part-type="order">Lepidoptera</tp:taxon-name-part></tp:taxon-name>, <tp:taxon-name><tp:taxon-name-part taxon-name-part-type="family">Tortricidae</tp:taxon-name-part></tp:taxon-name>)</article-title><source>Zookeys</source><day>23</day><month>1</month><year>2017</year><volume>2017</volume><issue>647</issue><fpage>67</fpage><lpage>100</lpage><pub-id pub-id-type="doi">10.3897/zookeys.647.11098</pub-id></mixed-citation></tp:treatment-meta><tp:nomenclature><tp:taxon-name>
                  <tp:taxon-name-part taxon-name-part-type="genus">Eurysthaea</tp:taxon-name-part>
                  <tp:taxon-name-part taxon-name-part-type="species">scutellaris</tp:taxon-name-part>
                </tp:taxon-name><tp:taxon-authority>(Robineau-Desvoidy, 1848)</tp:taxon-authority><tp:nomenclature-citation-list><tp:nomenclature-citation><tp:taxon-name>
                      <tp:taxon-name-part taxon-name-part-type="genus">Discochaeta</tp:taxon-name-part> <tp:taxon-name-part taxon-name-part-type="species">hyponomeutae</tp:taxon-name-part></tp:taxon-name><comment>Rond.: <xref ref-type="bibr" rid="B44">Forti 1991</xref> (in <xref ref-type="bibr" rid="B27">Coscollá 1997</xref>: 218), <xref ref-type="bibr" rid="B27">Coscollá 1997</xref>.</comment></tp:nomenclature-citation></tp:nomenclature-citation-list></tp:nomenclature><tp:treatment-sec sec-type="notes" id="SECID0EN1BI"><title>Notes.</title><p>
                  <xref rid="B27" ref-type="bibr">Coscollà (1997)</xref> refers that this tachinid fly is the only parasitoid obtained by <xref ref-type="bibr" rid="B44">Forti (1991)</xref> from larvae of <abbrev xmlns:xlink="http://www.w3.org/1999/xlink" xlink:title="European Grapevine Moth" id="ABBRID0E21BI" xlink:type="simple">EGVM</abbrev> second generation, with a rate of parasitism of <!--PageBreak-->3.7%, though later on Roat and Forti did not mention this species in their list published in 1994. <xref rid="B25" ref-type="bibr">Cerreti and Tschorsnig (2010)</xref> reported eight species of Lepidopteran host for <italic><tp:taxon-name><tp:taxon-name-part taxon-name-part-type="genus">Eurysthaea</tp:taxon-name-part> <tp:taxon-name-part taxon-name-part-type="species">scutellaris</tp:taxon-name-part></tp:taxon-name></italic> (mostly <tp:taxon-name><tp:taxon-name-part taxon-name-part-type="family">Yponomeutidae</tp:taxon-name-part></tp:taxon-name>, but also <tp:taxon-name><tp:taxon-name-part taxon-name-part-type="family">Tortricidae</tp:taxon-name-part></tp:taxon-name> and <tp:taxon-name><tp:taxon-name-part taxon-name-part-type="family">Geometridae</tp:taxon-name-part></tp:taxon-name>) for Italy, but he did not mention <italic><tp:taxon-name><tp:taxon-name-part taxon-name-part-type="genus">Lobesia</tp:taxon-name-part> <tp:taxon-name-part taxon-name-part-type="species">botrana</tp:taxon-name-part></tp:taxon-name></italic> among them.</p><p>According to <xref rid="B24" ref-type="bibr">Cerreti (2010)</xref>, <xref rid="B25" ref-type="bibr">Cerreti and Tschornig (2010)</xref> and Fauna Europaea, in Italy there are other four species of <tp:taxon-name><tp:taxon-name-part taxon-name-part-type="family">Tachinidae</tp:taxon-name-part></tp:taxon-name> that could parasitize <abbrev xmlns:xlink="http://www.w3.org/1999/xlink" xlink:title="European Grapevine Moth" id="ABBRID0EZ3BI" xlink:type="simple">EGVM</abbrev>, though they have not been found on this host in our country yet (<xref ref-type="bibr" rid="B76">Martinez et al. 2006</xref>). These are <italic><tp:taxon-name><tp:taxon-name-part taxon-name-part-type="genus">Elodia</tp:taxon-name-part> <tp:taxon-name-part taxon-name-part-type="species">morio</tp:taxon-name-part></tp:taxon-name></italic> (Fallen, 1820), <italic><tp:taxon-name><tp:taxon-name-part taxon-name-part-type="genus">Nemorilla</tp:taxon-name-part> <tp:taxon-name-part taxon-name-part-type="species">floralis</tp:taxon-name-part></tp:taxon-name></italic> (Fallen, 1810), <italic><tp:taxon-name><tp:taxon-name-part taxon-name-part-type="genus">Nemorilla</tp:taxon-name-part> <tp:taxon-name-part taxon-name-part-type="species">maculosa</tp:taxon-name-part></tp:taxon-name></italic> (Meigen, 1824) and <italic><tp:taxon-name><tp:taxon-name-part taxon-name-part-type="genus">Pseudoperichaeta</tp:taxon-name-part> <tp:taxon-name-part taxon-name-part-type="species">nigrolineata</tp:taxon-name-part></tp:taxon-name></italic> (Walker, 1853) (<xref ref-type="bibr" rid="B76">Martinez et al., 2006</xref>).</p></tp:treatment-sec><ref-list><ref id="B44"><mixed-citation xmlns:xlink="http://www.w3.org/1999/xlink" xlink:type="simple">
            <person-group><name name-style="western"><surname>Forti</surname><given-names>D</given-names></name></person-group> (<year>1991</year>) <article-title>Resultats preliminaires sur l’activité des parasites du ver de la grappe (<italic><tp:taxon-name><tp:taxon-name-part taxon-name-part-type="genus">Lobesia</tp:taxon-name-part> <tp:taxon-name-part taxon-name-part-type="species">botrana</tp:taxon-name-part></tp:taxon-name></italic> Schiff.) dans le Trentine.</article-title> <source>Bulletin OILB/SROP 1992/XV</source>, <volume>2</volume>: <lpage>9</lpage>.</mixed-citation></ref><ref id="B27"><mixed-citation xmlns:xlink="http://www.w3.org/1999/xlink" xlink:type="simple">
            <person-group><name name-style="western"><surname>Coscollá</surname><given-names>R</given-names></name></person-group> (<year>1997</year>) <source>La polilla del racimo de la vid (<italic><tp:taxon-name><tp:taxon-name-part taxon-name-part-type="genus">Lobesia</tp:taxon-name-part> <tp:taxon-name-part taxon-name-part-type="species">botrana</tp:taxon-name-part></tp:taxon-name></italic> Den. y Schiff.).</source> <publisher-name>Generalitat Valenciana, Consejerfa de Agricultura, Pesca y Alimentación</publisher-name>, <publisher-loc>Valencia, Spain</publisher-loc>, <size units="page">613 pp</size>.</mixed-citation></ref><ref id="B25"><mixed-citation xmlns:xlink="http://www.w3.org/1999/xlink" xlink:type="simple">
            <person-group><name name-style="western"><surname>Cerretti</surname><given-names>P</given-names></name><name name-style="western"><surname>Tschorsnig</surname><given-names>H-P</given-names></name></person-group> (<year>2010</year>) <article-title>Annotated host catalogue for the <tp:taxon-name><tp:taxon-name-part taxon-name-part-type="family">Tachinidae</tp:taxon-name-part></tp:taxon-name> (<tp:taxon-name><tp:taxon-name-part taxon-name-part-type="order">Diptera</tp:taxon-name-part></tp:taxon-name>) of Italy.</article-title> <source>Stuttgarter Beiträge zur Naturkunde A</source>, <series>Neue Serie</series> <volume>3</volume>: <fpage>305</fpage>–<lpage>340</lpage>.</mixed-citation></ref><ref id="B24"><mixed-citation xmlns:xlink="http://www.w3.org/1999/xlink" xlink:type="simple">
            <person-group><name name-style="western"><surname>Cerretti</surname><given-names>P</given-names></name></person-group> (<year>2010</year>) <source>I Tachinidi della fauna italiana (<tp:taxon-name><tp:taxon-name-part taxon-name-part-type="order">Diptera</tp:taxon-name-part></tp:taxon-name><tp:taxon-name><tp:taxon-name-part taxon-name-part-type="family">Tachinidae</tp:taxon-name-part></tp:taxon-name>) con chiave interattiva dei generi ovest-paleartici</source>. <publisher-name>Centro Nazionale Biodiversità Forestale – Verona. Cierre Edizioni</publisher-name>, <publisher-loc>Verona</publisher-loc>, <comment>2 vol.</comment>, <size units="page">573+339 pp</size>.</mixed-citation></ref><ref id="B76"><mixed-citation xmlns:xlink="http://www.w3.org/1999/xlink" xlink:type="simple">
            <person-group><name name-style="western"><surname>Martinez</surname><given-names>M</given-names></name><name name-style="western"><surname>Cutinot</surname><given-names>D</given-names></name><name name-style="western"><surname>Hoelmer</surname><given-names>K</given-names></name><name name-style="western"><surname>Denis</surname><given-names>J</given-names></name></person-group> (<year>2006</year>) <article-title>Suitability of European <tp:taxon-name><tp:taxon-name-part taxon-name-part-type="order">Diptera</tp:taxon-name-part></tp:taxon-name> Tachinid parasitoids of <italic><tp:taxon-name><tp:taxon-name-part taxon-name-part-type="genus">Lobesia</tp:taxon-name-part> <tp:taxon-name-part taxon-name-part-type="species">botrana</tp:taxon-name-part></tp:taxon-name></italic> (Denis &amp; Schiffermuller) and <italic><tp:taxon-name><tp:taxon-name-part taxon-name-part-type="genus">Eupoecilia</tp:taxon-name-part> <tp:taxon-name-part taxon-name-part-type="species">ambiguella</tp:taxon-name-part></tp:taxon-name></italic> (Hubner) (<tp:taxon-name><tp:taxon-name-part taxon-name-part-type="order">Lepidoptera</tp:taxon-name-part></tp:taxon-name> <tp:taxon-name><tp:taxon-name-part taxon-name-part-type="family">Tortricidae</tp:taxon-name-part></tp:taxon-name>) for introduction against grape berry moth, <italic><tp:taxon-name><tp:taxon-name-part taxon-name-part-type="genus">Paralobesia</tp:taxon-name-part> <tp:taxon-name-part taxon-name-part-type="species">viteana</tp:taxon-name-part></tp:taxon-name></italic> (Clemens) (<tp:taxon-name><tp:taxon-name-part taxon-name-part-type="order">Lepidoptera</tp:taxon-name-part></tp:taxon-name> <tp:taxon-name><tp:taxon-name-part taxon-name-part-type="family">Tortricidae</tp:taxon-name-part></tp:taxon-name>), in North America.</article-title> <source>Redia</source> <volume>89</volume>: <fpage>87</fpage>–<lpage>97</lpage>.</mixed-citation></ref></ref-list></tp:taxon-treatment>
