# Supplementary material for: A review of insect parasitoids associated with Lobesia botrana (Denis & Schiffermüller, 1775) in Italy. 1. Diptera Tachinidae and Hymenoptera Braconidae (Lepidoptera, Tortricidae)
Source: Zookeys. 2017 Jan 23;(647):67–100. doi: 10.3897/zookeys.647.11098 (PMC5345350; doi:10.3897/zookeys.647.11098)
Supplement: XML Treatment for Agathis sp. [file zookeys.647.11098-treatment5.xml]

<!DOCTYPE tp:taxon-treatment
  PUBLIC "-//TaxonX//DTD Taxonomic Treatment Publishing DTD v0 20100105//EN" "tax-treatment-NSO.dtd">
<tp:taxon-treatment xmlns:tp="http://www.plazi.org/taxpub"><tp:treatment-meta><kwd-group><label>Taxon classification</label><kwd><named-content content-type="kingdom">Animalia</named-content></kwd><kwd><named-content content-type="order">Hymenoptera</named-content></kwd><kwd><named-content content-type="family">Braconidae</named-content></kwd></kwd-group><mixed-citation publication-type="journal"><person-group><name><surname>Scaramozzino</surname><given-names>Pier Luigi</given-names></name><name><surname>Loni</surname><given-names>Augusto</given-names></name><name><surname>Lucchi</surname><given-names>Andrea</given-names></name></person-group><article-title>A review of insect parasitoids associated with <italic><tp:taxon-name><tp:taxon-name-part taxon-name-part-type="genus">Lobesia</tp:taxon-name-part> <tp:taxon-name-part taxon-name-part-type="species">botrana</tp:taxon-name-part></tp:taxon-name></italic> (Denis &amp; Schiffermüller, 1775) in Italy. 1. <tp:taxon-name><tp:taxon-name-part taxon-name-part-type="order">Diptera</tp:taxon-name-part></tp:taxon-name> <tp:taxon-name><tp:taxon-name-part taxon-name-part-type="family">Tachinidae</tp:taxon-name-part></tp:taxon-name> and <tp:taxon-name><tp:taxon-name-part taxon-name-part-type="order">Hymenoptera</tp:taxon-name-part></tp:taxon-name> <tp:taxon-name><tp:taxon-name-part taxon-name-part-type="family">Braconidae</tp:taxon-name-part></tp:taxon-name> (<tp:taxon-name><tp:taxon-name-part taxon-name-part-type="order">Lepidoptera</tp:taxon-name-part></tp:taxon-name>, <tp:taxon-name><tp:taxon-name-part taxon-name-part-type="family">Tortricidae</tp:taxon-name-part></tp:taxon-name>)</article-title><source>Zookeys</source><day>23</day><month>1</month><year>2017</year><volume>2017</volume><issue>647</issue><fpage>67</fpage><lpage>100</lpage><pub-id pub-id-type="doi">10.3897/zookeys.647.11098</pub-id></mixed-citation></tp:treatment-meta><tp:nomenclature><tp:taxon-name>
                    <tp:taxon-name-part taxon-name-part-type="genus">Agathis</tp:taxon-name-part>
                    <tp:taxon-name-part taxon-name-part-type="uncertainty-rank">sp.</tp:taxon-name-part>
                  </tp:taxon-name><tp:nomenclature-citation-list><tp:nomenclature-citation><tp:taxon-name>
                    <tp:taxon-name-part taxon-name-part-type="genus">Agathis</tp:taxon-name-part>
                    <tp:taxon-name-part taxon-name-part-type="uncertainty-rank">sp.</tp:taxon-name-part>
                  </tp:taxon-name><comment><xref ref-type="bibr" rid="B36">Delrio et al. 1987</xref>, <xref ref-type="bibr" rid="B27">Coscollá 1997</xref></comment></tp:nomenclature-citation></tp:nomenclature-citation-list></tp:nomenclature><tp:treatment-sec sec-type="distribution" id="SECID0E4ACI"><title>Italian distribution of reared parasitoids.</title><p>Sardinia: <xref ref-type="bibr" rid="B36">Delrio et al. 1987</xref></p></tp:treatment-sec><tp:treatment-sec sec-type="host" id="SECID0EGBCI"><title>Host range.</title><p>The cosmopolitan genus <italic><tp:taxon-name><tp:taxon-name-part taxon-name-part-type="genus">Agathis</tp:taxon-name-part></tp:taxon-name></italic> Latreille, 1804, according to <xref ref-type="bibr" rid="B119">Yu (1997–2012)</xref> includes 162 species, 35 of which recorded in Europe (Fauna Europaea). They live on larvae of various microlepidoptera, especially <tp:taxon-name><tp:taxon-name-part taxon-name-part-type="superfamily">Gelechioidea</tp:taxon-name-part></tp:taxon-name>, <tp:taxon-name><tp:taxon-name-part taxon-name-part-type="superfamily">Pyraloidea</tp:taxon-name-part></tp:taxon-name> and <tp:taxon-name><tp:taxon-name-part taxon-name-part-type="superfamily">Tortricoidea</tp:taxon-name-part></tp:taxon-name>, as solitary koinobiont endoparasitoid. Detailed information on <tp:taxon-name><tp:taxon-name-part taxon-name-part-type="subfamily">Agathidinae</tp:taxon-name-part></tp:taxon-name> behavior can be found in <xref ref-type="bibr" rid="B100">Shaw and Huddleston (1991)</xref>.</p></tp:treatment-sec><tp:treatment-sec sec-type="Ecological role" id="SECID0EPCCI"><title>Ecological role.</title><p>In Sardinia <xref ref-type="bibr" rid="B36">Delrio et al. (1987)</xref> obtained, by <italic><tp:taxon-name><tp:taxon-name-part taxon-name-part-type="genus">Lobesia</tp:taxon-name-part> <tp:taxon-name-part taxon-name-part-type="species">botrana</tp:taxon-name-part></tp:taxon-name></italic> feeding on grape, an unidentified species of <italic><tp:taxon-name><tp:taxon-name-part taxon-name-part-type="genus">Agathis</tp:taxon-name-part></tp:taxon-name></italic> which, in association with other species (<italic><tp:taxon-name><tp:taxon-name-part taxon-name-part-type="genus">Elachertus</tp:taxon-name-part> <tp:taxon-name-part taxon-name-part-type="species">affinis</tp:taxon-name-part></tp:taxon-name></italic> Masi, <italic><tp:taxon-name><tp:taxon-name-part taxon-name-part-type="genus">Chelonus</tp:taxon-name-part></tp:taxon-name></italic> sp. and <italic><tp:taxon-name><tp:taxon-name-part taxon-name-part-type="genus">Habrobracon</tp:taxon-name-part></tp:taxon-name></italic> sp.), parasitized 10-12% of the first generation larvae and 5% of the second and third generation larvae.</p></tp:treatment-sec><ref-list><ref id="B36"><mixed-citation xmlns:xlink="http://www.w3.org/1999/xlink" xlink:type="simple">
            <person-group><name name-style="western"><surname>Delrio</surname><given-names>G</given-names></name><name name-style="western"><surname>Luciano</surname><given-names>P</given-names></name><name name-style="western"><surname>Prota</surname><given-names>R</given-names></name></person-group> (<year>1987</year>) <article-title>Researches on grape-vine moths in Sardinia.</article-title> <source>Proc. Meet. E.C. Experts Group “Integrated pest control in viticulture”</source>, <conf-loc>Portoferraio, Italy</conf-loc>, <conf-date>26–28 September, 1985</conf-date>. <publisher-name>Balkema</publisher-name>, <publisher-loc>Rotterdam</publisher-loc>, <fpage>57</fpage>–<lpage>67</lpage>.</mixed-citation></ref><ref id="B27"><mixed-citation xmlns:xlink="http://www.w3.org/1999/xlink" xlink:type="simple">
            <person-group><name name-style="western"><surname>Coscollá</surname><given-names>R</given-names></name></person-group> (<year>1997</year>) <source>La polilla del racimo de la vid (<italic><tp:taxon-name><tp:taxon-name-part taxon-name-part-type="genus">Lobesia</tp:taxon-name-part> <tp:taxon-name-part taxon-name-part-type="species">botrana</tp:taxon-name-part></tp:taxon-name></italic> Den. y Schiff.).</source> <publisher-name>Generalitat Valenciana, Consejerfa de Agricultura, Pesca y Alimentación</publisher-name>, <publisher-loc>Valencia, Spain</publisher-loc>, <size units="page">613 pp</size>.</mixed-citation></ref><ref id="B119"><mixed-citation xmlns:xlink="http://www.w3.org/1999/xlink" xlink:type="simple">
            <person-group><name name-style="western"><surname>Yu</surname><given-names>DSK</given-names></name></person-group> (<year>1997–2012</year>) <source>Home of <tp:taxon-name><tp:taxon-name-part taxon-name-part-type="superfamily">Ichneumonoidea</tp:taxon-name-part></tp:taxon-name></source>. <ext-link xlink:type="simple" ext-link-type="uri" xlink:href="http://www.taxapad.com/">http://www.taxapad.com/</ext-link></mixed-citation></ref><ref id="B100"><mixed-citation xmlns:xlink="http://www.w3.org/1999/xlink" xlink:type="simple">
            <person-group><name name-style="western"><surname>Shaw</surname><given-names>MR</given-names></name><name name-style="western"><surname>Huddleston</surname><given-names>T</given-names></name></person-group> (<year>1991</year>) <article-title>Classification and biology of braconid wasps (<tp:taxon-name><tp:taxon-name-part taxon-name-part-type="order">Hymenoptera</tp:taxon-name-part></tp:taxon-name>: <tp:taxon-name><tp:taxon-name-part taxon-name-part-type="family">Braconidae</tp:taxon-name-part></tp:taxon-name>).</article-title> <source>Handbooks for the Identification of British Insects</source> <volume>7</volume>: <fpage>1</fpage>–<lpage>126</lpage>.</mixed-citation></ref></ref-list></tp:taxon-treatment>
