# Supplementary material for: A review of insect parasitoids associated with Lobesia botrana (Denis & Schiffermüller, 1775) in Italy. 1. Diptera Tachinidae and Hymenoptera Braconidae (Lepidoptera, Tortricidae)
Source: Zookeys. 2017 Jan 23;(647):67–100. doi: 10.3897/zookeys.647.11098 (PMC5345350; doi:10.3897/zookeys.647.11098)
Supplement: XML Treatment for Agathis malvacearum [file zookeys.647.11098-treatment6.xml]

<!DOCTYPE tp:taxon-treatment
  PUBLIC "-//TaxonX//DTD Taxonomic Treatment Publishing DTD v0 20100105//EN" "tax-treatment-NSO.dtd">
<tp:taxon-treatment xmlns:tp="http://www.plazi.org/taxpub"><tp:treatment-meta><kwd-group><label>Taxon classification</label><kwd><named-content content-type="kingdom">Animalia</named-content></kwd><kwd><named-content content-type="order">Hymenoptera</named-content></kwd><kwd><named-content content-type="family">Braconidae</named-content></kwd></kwd-group><mixed-citation publication-type="journal"><person-group><name><surname>Scaramozzino</surname><given-names>Pier Luigi</given-names></name><name><surname>Loni</surname><given-names>Augusto</given-names></name><name><surname>Lucchi</surname><given-names>Andrea</given-names></name></person-group><article-title>A review of insect parasitoids associated with <italic><tp:taxon-name><tp:taxon-name-part taxon-name-part-type="genus">Lobesia</tp:taxon-name-part> <tp:taxon-name-part taxon-name-part-type="species">botrana</tp:taxon-name-part></tp:taxon-name></italic> (Denis &amp; Schiffermüller, 1775) in Italy. 1. <tp:taxon-name><tp:taxon-name-part taxon-name-part-type="order">Diptera</tp:taxon-name-part></tp:taxon-name> <tp:taxon-name><tp:taxon-name-part taxon-name-part-type="family">Tachinidae</tp:taxon-name-part></tp:taxon-name> and <tp:taxon-name><tp:taxon-name-part taxon-name-part-type="order">Hymenoptera</tp:taxon-name-part></tp:taxon-name> <tp:taxon-name><tp:taxon-name-part taxon-name-part-type="family">Braconidae</tp:taxon-name-part></tp:taxon-name> (<tp:taxon-name><tp:taxon-name-part taxon-name-part-type="order">Lepidoptera</tp:taxon-name-part></tp:taxon-name>, <tp:taxon-name><tp:taxon-name-part taxon-name-part-type="family">Tortricidae</tp:taxon-name-part></tp:taxon-name>)</article-title><source>Zookeys</source><day>23</day><month>1</month><year>2017</year><volume>2017</volume><issue>647</issue><fpage>67</fpage><lpage>100</lpage><pub-id pub-id-type="doi">10.3897/zookeys.647.11098</pub-id></mixed-citation></tp:treatment-meta><tp:nomenclature><tp:taxon-name>
                    <tp:taxon-name-part taxon-name-part-type="genus">Agathis</tp:taxon-name-part>
                    <tp:taxon-name-part taxon-name-part-type="species">malvacearum</tp:taxon-name-part>
                  </tp:taxon-name><tp:taxon-authority>Latreille, 1805</tp:taxon-authority><tp:nomenclature-citation-list><tp:nomenclature-citation><tp:taxon-name>
                    <tp:taxon-name-part taxon-name-part-type="genus">Agathis</tp:taxon-name-part>
                    <tp:taxon-name-part taxon-name-part-type="species">malvacearum</tp:taxon-name-part>
                  </tp:taxon-name><comment><xref ref-type="bibr" rid="B82">Moleas 1979</xref>, <xref ref-type="bibr" rid="B83">1995</xref>, <xref ref-type="bibr" rid="B27">Coscollá 1997</xref>, <xref rid="B50" ref-type="bibr">Hoffman and Michl 2003</xref></comment></tp:nomenclature-citation></tp:nomenclature-citation-list></tp:nomenclature><tp:treatment-sec sec-type="distribution" id="SECID0EZFCI"><title>Italian distribution of reared parasitoids.</title><p>Apulia: <xref ref-type="bibr" rid="B82">Moleas 1979</xref>, <xref ref-type="bibr" rid="B83">1995</xref></p></tp:treatment-sec><tp:treatment-sec sec-type="distribution" id="SECID0EGGCI"><title>Distribution.</title><p>Spread in Central and Southern Europe, UK, Finland, Russia, Caucasus, Turkey, Iran, Central Asia, Canada (Quebec), USA (some States bordering Canada) (<xref ref-type="bibr" rid="B120">Yu et al. 2012</xref>).</p></tp:treatment-sec><tp:treatment-sec sec-type="host" id="SECID0EQGCI"><title>Host range.</title><p>
                      <italic><tp:taxon-name><tp:taxon-name-part taxon-name-part-type="genus">Agathis</tp:taxon-name-part> <tp:taxon-name-part taxon-name-part-type="species">malvacearum</tp:taxon-name-part></tp:taxon-name></italic> lives on 7 species of moths: 2 <tp:taxon-name><tp:taxon-name-part taxon-name-part-type="family">Coleophoridae</tp:taxon-name-part></tp:taxon-name>, 3 <tp:taxon-name><tp:taxon-name-part taxon-name-part-type="family">Gelechiidae</tp:taxon-name-part></tp:taxon-name>, 1 <tp:taxon-name><tp:taxon-name-part taxon-name-part-type="family">Pterophoridae</tp:taxon-name-part></tp:taxon-name> and 1 <tp:taxon-name><tp:taxon-name-part taxon-name-part-type="family">Tortricidae</tp:taxon-name-part></tp:taxon-name> (<xref ref-type="bibr" rid="B120">Yu et al. 2012</xref>).</p><!--PageBreak--></tp:treatment-sec><tp:treatment-sec sec-type="Ecological role" id="SECID0E1HCI"><title>Ecological role.</title><p>This species was obtained in low numbers during a three-year investigation in vineyards of table grapes in five locations of Apulia and has been associated to <abbrev xmlns:xlink="http://www.w3.org/1999/xlink" xlink:title="European Grapevine Moth" id="ABBRID0EAICI" xlink:type="simple">EGVM</abbrev> only by <xref ref-type="bibr" rid="B82">Moleas (1979)</xref>.</p></tp:treatment-sec><ref-list><ref id="B82"><mixed-citation xmlns:xlink="http://www.w3.org/1999/xlink" xlink:type="simple">
            <person-group><name name-style="western"><surname>Moleas</surname><given-names>T</given-names></name></person-group> (<year>1979</year>) <article-title>Essais de lutte dirigée contre la <italic><tp:taxon-name><tp:taxon-name-part taxon-name-part-type="genus">Lobesia</tp:taxon-name-part> <tp:taxon-name-part taxon-name-part-type="species">botrana</tp:taxon-name-part></tp:taxon-name></italic> Schiff. Dans les Pouilles (Italie).</article-title> <source>Proceedings International Symposium of IOBC/WPRS on Integrated Control in Agriculture and Forestry</source>. <conf-loc>Wien</conf-loc>, <conf-date>8–12 October 1979</conf-date>, <fpage>542</fpage>–<lpage>551</lpage>.</mixed-citation></ref><ref id="B83"><mixed-citation xmlns:xlink="http://www.w3.org/1999/xlink" xlink:type="simple">
            <person-group><name name-style="western"><surname>Moleas</surname><given-names>T</given-names></name></person-group> (<year>1995</year>) <article-title>Lotta alle tignole della vite da tavola nell’Italia meridionale.</article-title> <source>Informatore Fitopatologico</source> <volume>45</volume>: <fpage>8</fpage>–<lpage>11</lpage>.</mixed-citation></ref><ref id="B27"><mixed-citation xmlns:xlink="http://www.w3.org/1999/xlink" xlink:type="simple">
            <person-group><name name-style="western"><surname>Coscollá</surname><given-names>R</given-names></name></person-group> (<year>1997</year>) <source>La polilla del racimo de la vid (<italic><tp:taxon-name><tp:taxon-name-part taxon-name-part-type="genus">Lobesia</tp:taxon-name-part> <tp:taxon-name-part taxon-name-part-type="species">botrana</tp:taxon-name-part></tp:taxon-name></italic> Den. y Schiff.).</source> <publisher-name>Generalitat Valenciana, Consejerfa de Agricultura, Pesca y Alimentación</publisher-name>, <publisher-loc>Valencia, Spain</publisher-loc>, <size units="page">613 pp</size>.</mixed-citation></ref><ref id="B50"><mixed-citation xmlns:xlink="http://www.w3.org/1999/xlink" xlink:type="simple">
            <person-group><name name-style="western"><surname>Hoffmann</surname><given-names>C</given-names></name><name name-style="western"><surname>Michl</surname><given-names>G</given-names></name></person-group> (<year>2003</year>) <article-title>Parasitoide von Traubenwicklern – ein Werkzeug der naturlichen Schadlingsregulation?</article-title> <source>Deutsches Weinbaujahrbuch</source> <volume>55</volume>: <fpage>1</fpage>–<lpage>13</lpage>.</mixed-citation></ref><ref id="B120"><mixed-citation xmlns:xlink="http://www.w3.org/1999/xlink" xlink:type="simple">
            <person-group><name name-style="western"><surname>Yu</surname><given-names>DSK</given-names></name><name name-style="western"><surname>Achterberg</surname><given-names>C van</given-names></name><name name-style="western"><surname>Horstmann</surname><given-names>K</given-names></name></person-group> (<year>2012</year>) <source>Taxapad 2012, <tp:taxon-name><tp:taxon-name-part taxon-name-part-type="superfamily">Ichneumonoidea</tp:taxon-name-part></tp:taxon-name> 2011. Database on flash-drive</source>, <publisher-loc>Ottawa</publisher-loc>. <ext-link xlink:type="simple" ext-link-type="uri" xlink:href="http://www.taxapad.com">www.taxapad.com</ext-link></mixed-citation></ref></ref-list></tp:taxon-treatment>
