# Supplementary material for: A review of insect parasitoids associated with Lobesia botrana (Denis & Schiffermüller, 1775) in Italy. 1. Diptera Tachinidae and Hymenoptera Braconidae (Lepidoptera, Tortricidae)
Source: Zookeys. 2017 Jan 23;(647):67–100. doi: 10.3897/zookeys.647.11098 (PMC5345350; doi:10.3897/zookeys.647.11098)
Supplement: XML Treatment for Therophilus tumidulus [file zookeys.647.11098-treatment8.xml]

<!DOCTYPE tp:taxon-treatment
  PUBLIC "-//TaxonX//DTD Taxonomic Treatment Publishing DTD v0 20100105//EN" "tax-treatment-NSO.dtd">
<tp:taxon-treatment xmlns:tp="http://www.plazi.org/taxpub"><tp:treatment-meta><kwd-group><label>Taxon classification</label><kwd><named-content content-type="kingdom">Animalia</named-content></kwd><kwd><named-content content-type="order">Hymenoptera</named-content></kwd><kwd><named-content content-type="family">Braconidae</named-content></kwd></kwd-group><mixed-citation publication-type="journal"><person-group><name><surname>Scaramozzino</surname><given-names>Pier Luigi</given-names></name><name><surname>Loni</surname><given-names>Augusto</given-names></name><name><surname>Lucchi</surname><given-names>Andrea</given-names></name></person-group><article-title>A review of insect parasitoids associated with <italic><tp:taxon-name><tp:taxon-name-part taxon-name-part-type="genus">Lobesia</tp:taxon-name-part> <tp:taxon-name-part taxon-name-part-type="species">botrana</tp:taxon-name-part></tp:taxon-name></italic> (Denis &amp; Schiffermüller, 1775) in Italy. 1. <tp:taxon-name><tp:taxon-name-part taxon-name-part-type="order">Diptera</tp:taxon-name-part></tp:taxon-name> <tp:taxon-name><tp:taxon-name-part taxon-name-part-type="family">Tachinidae</tp:taxon-name-part></tp:taxon-name> and <tp:taxon-name><tp:taxon-name-part taxon-name-part-type="order">Hymenoptera</tp:taxon-name-part></tp:taxon-name> <tp:taxon-name><tp:taxon-name-part taxon-name-part-type="family">Braconidae</tp:taxon-name-part></tp:taxon-name> (<tp:taxon-name><tp:taxon-name-part taxon-name-part-type="order">Lepidoptera</tp:taxon-name-part></tp:taxon-name>, <tp:taxon-name><tp:taxon-name-part taxon-name-part-type="family">Tortricidae</tp:taxon-name-part></tp:taxon-name>)</article-title><source>Zookeys</source><day>23</day><month>1</month><year>2017</year><volume>2017</volume><issue>647</issue><fpage>67</fpage><lpage>100</lpage><pub-id pub-id-type="doi">10.3897/zookeys.647.11098</pub-id></mixed-citation></tp:treatment-meta><tp:nomenclature><tp:taxon-name>
                    <tp:taxon-name-part taxon-name-part-type="genus">Therophilus</tp:taxon-name-part>
                    <tp:taxon-name-part taxon-name-part-type="species">tumidulus</tp:taxon-name-part>
                  </tp:taxon-name><tp:taxon-authority>(Nees, 1812)</tp:taxon-authority><tp:nomenclature-citation-list><tp:nomenclature-citation><tp:taxon-name>
                        <tp:taxon-name-part taxon-name-part-type="genus">Microdus</tp:taxon-name-part> <tp:taxon-name-part taxon-name-part-type="species">tumidulus</tp:taxon-name-part></tp:taxon-name><comment>Nees: <xref ref-type="bibr" rid="B68">Luciano et al. 1988</xref></comment></tp:nomenclature-citation></tp:nomenclature-citation-list></tp:nomenclature><tp:treatment-sec sec-type="distribution" id="SECID0EMNCI"><title>Italian distribution of reared parasitoids.</title><p>Sardinia: <xref ref-type="bibr" rid="B68">Luciano et al. 1988</xref></p></tp:treatment-sec><tp:treatment-sec sec-type="distribution" id="SECID0EVNCI"><title>Distribution.</title><p>
                      <italic><tp:taxon-name><tp:taxon-name-part taxon-name-part-type="genus">Therophilus</tp:taxon-name-part> <tp:taxon-name-part taxon-name-part-type="species">tumidulus</tp:taxon-name-part></tp:taxon-name></italic> is widespread in the Palearctic area: throughout Europe, Morocco, Russia, Caucasus, Turkey, Iran, Central Asia as far as Japan and China (<xref rid="B119" ref-type="bibr">Yu 1997-2012</xref>; <xref ref-type="bibr" rid="B120">Yu et al. 2012</xref>).</p></tp:treatment-sec><tp:treatment-sec sec-type="host" id="SECID0EOOCI"><title>Host range.</title><p>The species is known as larval parasitoid of <tp:taxon-name><tp:taxon-name-part taxon-name-part-type="order">Lepidoptera</tp:taxon-name-part></tp:taxon-name> <tp:taxon-name><tp:taxon-name-part taxon-name-part-type="family">Momphidae</tp:taxon-name-part></tp:taxon-name>, <tp:taxon-name><tp:taxon-name-part taxon-name-part-type="family">Gelechiidae</tp:taxon-name-part></tp:taxon-name>, <tp:taxon-name><tp:taxon-name-part taxon-name-part-type="family">Depressariidae</tp:taxon-name-part></tp:taxon-name> and especially <tp:taxon-name><tp:taxon-name-part taxon-name-part-type="family">Tortricidae</tp:taxon-name-part></tp:taxon-name>, including the vine <tp:taxon-name><tp:taxon-name-part taxon-name-part-type="subgenus">tortrix</tp:taxon-name-part></tp:taxon-name> moth <italic><tp:taxon-name><tp:taxon-name-part taxon-name-part-type="genus">Sparganothis</tp:taxon-name-part> <tp:taxon-name-part taxon-name-part-type="species">pilleriana</tp:taxon-name-part></tp:taxon-name></italic> (<xref ref-type="bibr" rid="B117">Voukassovitch 1924</xref>, <xref ref-type="bibr" rid="B116">Villemant et al. 2012</xref>).</p></tp:treatment-sec><tp:treatment-sec sec-type="Ecological role" id="SECID0EFQCI"><title>Ecological role.</title><p>
                      <italic><tp:taxon-name><tp:taxon-name-part taxon-name-part-type="genus">Therophilus</tp:taxon-name-part> <tp:taxon-name-part taxon-name-part-type="species">tumidulus</tp:taxon-name-part></tp:taxon-name></italic> was the second most frequent larval parasitoid of <abbrev xmlns:xlink="http://www.w3.org/1999/xlink" xlink:title="European Grapevine Moth" id="ABBRID0EWQCI" xlink:type="simple">EGVM</abbrev> on <italic><tp:taxon-name><tp:taxon-name-part taxon-name-part-type="genus">Daphne</tp:taxon-name-part> <tp:taxon-name-part taxon-name-part-type="species">gnidium</tp:taxon-name-part></tp:taxon-name></italic> in Sardinia, after <italic><tp:taxon-name><tp:taxon-name-part taxon-name-part-type="genus">Phytomyptera</tp:taxon-name-part> <tp:taxon-name-part taxon-name-part-type="species">nigrina</tp:taxon-name-part></tp:taxon-name></italic>, with parasitism rates ranging from 12.5 to 24.1% in the first generation and 8.6% in the third generation. <xref ref-type="bibr" rid="B107">Telenga (1934)</xref> mentioned this species as one of the main parasitoids of <abbrev xmlns:xlink="http://www.w3.org/1999/xlink" xlink:title="European Grapevine Moth" id="ABBRID0EURCI" xlink:type="simple">EGVM</abbrev> in Crimea vineyards.</p></tp:treatment-sec><ref-list><ref id="B68"><mixed-citation xmlns:xlink="http://www.w3.org/1999/xlink" xlink:type="simple">
            <person-group><name name-style="western"><surname>Luciano</surname><given-names>P</given-names></name><name name-style="western"><surname>Delrio</surname><given-names>G</given-names></name><name name-style="western"><surname>Prota</surname><given-names>R</given-names></name></person-group> (<year>1988</year>) <article-title>Osservazioni sulle popolazioni di <italic><tp:taxon-name><tp:taxon-name-part taxon-name-part-type="genus">Lobesia</tp:taxon-name-part> <tp:taxon-name-part taxon-name-part-type="species">botrana</tp:taxon-name-part></tp:taxon-name></italic> (Den. &amp; Schiff.) su <italic><tp:taxon-name><tp:taxon-name-part taxon-name-part-type="genus">Daphne</tp:taxon-name-part> <tp:taxon-name-part taxon-name-part-type="species">gnidium</tp:taxon-name-part></tp:taxon-name></italic> L. in Sardegna.</article-title> <source>Atti XV Congresso Nazionale Italiano di Entomologia, L’Aquila</source> <volume>1988</volume>: <fpage>543</fpage>–<lpage>548</lpage>.</mixed-citation></ref><ref id="B119"><mixed-citation xmlns:xlink="http://www.w3.org/1999/xlink" xlink:type="simple">
            <person-group><name name-style="western"><surname>Yu</surname><given-names>DSK</given-names></name></person-group> (<year>1997–2012</year>) <source>Home of <tp:taxon-name><tp:taxon-name-part taxon-name-part-type="superfamily">Ichneumonoidea</tp:taxon-name-part></tp:taxon-name></source>. <ext-link xlink:type="simple" ext-link-type="uri" xlink:href="http://www.taxapad.com/">http://www.taxapad.com/</ext-link></mixed-citation></ref><ref id="B120"><mixed-citation xmlns:xlink="http://www.w3.org/1999/xlink" xlink:type="simple">
            <person-group><name name-style="western"><surname>Yu</surname><given-names>DSK</given-names></name><name name-style="western"><surname>Achterberg</surname><given-names>C van</given-names></name><name name-style="western"><surname>Horstmann</surname><given-names>K</given-names></name></person-group> (<year>2012</year>) <source>Taxapad 2012, <tp:taxon-name><tp:taxon-name-part taxon-name-part-type="superfamily">Ichneumonoidea</tp:taxon-name-part></tp:taxon-name> 2011. Database on flash-drive</source>, <publisher-loc>Ottawa</publisher-loc>. <ext-link xlink:type="simple" ext-link-type="uri" xlink:href="http://www.taxapad.com">www.taxapad.com</ext-link></mixed-citation></ref><ref id="B117"><mixed-citation xmlns:xlink="http://www.w3.org/1999/xlink" xlink:type="simple">
            <person-group><name name-style="western"><surname>Voukassovitch</surname><given-names>P</given-names></name></person-group> (<year>1924</year>) <source>Contribution à l’étude de l’eudemis (<italic><tp:taxon-name><tp:taxon-name-part taxon-name-part-type="genus">Polychrosis</tp:taxon-name-part> <tp:taxon-name-part taxon-name-part-type="species">botrana</tp:taxon-name-part></tp:taxon-name></italic>, Schiff.), de la pyrale de la vigne (<italic><tp:taxon-name><tp:taxon-name-part taxon-name-part-type="genus">Oenophthira</tp:taxon-name-part> <tp:taxon-name-part taxon-name-part-type="species">pilleriana</tp:taxon-name-part></tp:taxon-name></italic> Schiff.) et de leurs parasites</source>. <publisher-name>E.H. Guitard</publisher-name>, <publisher-loc>Toulouse</publisher-loc>, <size units="page">248 pp</size>.</mixed-citation></ref><ref id="B116"><mixed-citation xmlns:xlink="http://www.w3.org/1999/xlink" xlink:type="simple">
            <person-group><name name-style="western"><surname>Villemant</surname><given-names>C</given-names></name><name name-style="western"><surname>Delvare</surname><given-names>G</given-names></name><name name-style="western"><surname>Martinez</surname><given-names>M</given-names></name><name name-style="western"><surname>Sentenac</surname><given-names>G</given-names></name><name name-style="western"><surname>Kuntzmann</surname><given-names>P</given-names></name></person-group> (<year>2012</year>) <article-title>Parasitoïdes de tordeuses.</article-title> In: <person-group><name name-style="western"><surname>Sentenac</surname><given-names>G</given-names></name></person-group> (<role>Ed.</role>) <source>La faune auxiliaire des vignobles de France</source>. <publisher-name>Editions France Agricole</publisher-name>, <publisher-loc>Paris</publisher-loc>, <fpage>119</fpage>–<lpage>140</lpage>.</mixed-citation></ref><ref id="B107"><mixed-citation xmlns:xlink="http://www.w3.org/1999/xlink" xlink:type="simple">
            <person-group><name name-style="western"><surname>Telenga</surname><given-names>NA</given-names></name></person-group> (<year>1934</year>) <article-title>Parasiten und ihre Bedeutung in der Dynamik des Traubenwicklers (<italic><tp:taxon-name><tp:taxon-name-part taxon-name-part-type="genus">Polychrosis</tp:taxon-name-part> <tp:taxon-name-part taxon-name-part-type="species">botrana</tp:taxon-name-part></tp:taxon-name></italic> Schiff.</article-title>). <source>Journal of Pest Science</source> <volume>10</volume>(<issue>9</issue>): <fpage>101</fpage>–<lpage>106</lpage>. <ext-link xlink:type="simple" ext-link-type="doi" xlink:href="10.1007/bf02336199">https://doi.org/10.1007/bf02336199</ext-link></mixed-citation></ref></ref-list></tp:taxon-treatment>
