# Supplementary material for: A review of insect parasitoids associated with Lobesia botrana (Denis & Schiffermüller, 1775) in Italy. 1. Diptera Tachinidae and Hymenoptera Braconidae (Lepidoptera, Tortricidae)
Source: Zookeys. 2017 Jan 23;(647):67–100. doi: 10.3897/zookeys.647.11098 (PMC5345350; doi:10.3897/zookeys.647.11098)
Supplement: XML Treatment for Bracon mellitor [file zookeys.647.11098-treatment9.xml]

<!DOCTYPE tp:taxon-treatment
  PUBLIC "-//TaxonX//DTD Taxonomic Treatment Publishing DTD v0 20100105//EN" "tax-treatment-NSO.dtd">
<tp:taxon-treatment xmlns:tp="http://www.plazi.org/taxpub"><tp:treatment-meta><kwd-group><label>Taxon classification</label><kwd><named-content content-type="kingdom">Animalia</named-content></kwd><kwd><named-content content-type="order">Hymenoptera</named-content></kwd><kwd><named-content content-type="family">Braconidae</named-content></kwd></kwd-group><mixed-citation publication-type="journal"><person-group><name><surname>Scaramozzino</surname><given-names>Pier Luigi</given-names></name><name><surname>Loni</surname><given-names>Augusto</given-names></name><name><surname>Lucchi</surname><given-names>Andrea</given-names></name></person-group><article-title>A review of insect parasitoids associated with <italic><tp:taxon-name><tp:taxon-name-part taxon-name-part-type="genus">Lobesia</tp:taxon-name-part> <tp:taxon-name-part taxon-name-part-type="species">botrana</tp:taxon-name-part></tp:taxon-name></italic> (Denis &amp; Schiffermüller, 1775) in Italy. 1. <tp:taxon-name><tp:taxon-name-part taxon-name-part-type="order">Diptera</tp:taxon-name-part></tp:taxon-name> <tp:taxon-name><tp:taxon-name-part taxon-name-part-type="family">Tachinidae</tp:taxon-name-part></tp:taxon-name> and <tp:taxon-name><tp:taxon-name-part taxon-name-part-type="order">Hymenoptera</tp:taxon-name-part></tp:taxon-name> <tp:taxon-name><tp:taxon-name-part taxon-name-part-type="family">Braconidae</tp:taxon-name-part></tp:taxon-name> (<tp:taxon-name><tp:taxon-name-part taxon-name-part-type="order">Lepidoptera</tp:taxon-name-part></tp:taxon-name>, <tp:taxon-name><tp:taxon-name-part taxon-name-part-type="family">Tortricidae</tp:taxon-name-part></tp:taxon-name>)</article-title><source>Zookeys</source><day>23</day><month>1</month><year>2017</year><volume>2017</volume><issue>647</issue><fpage>67</fpage><lpage>100</lpage><pub-id pub-id-type="doi">10.3897/zookeys.647.11098</pub-id></mixed-citation></tp:treatment-meta><tp:nomenclature><tp:taxon-name>
                    <tp:taxon-name-part taxon-name-part-type="genus">Bracon</tp:taxon-name-part>
                    <tp:taxon-name-part taxon-name-part-type="species">mellitor</tp:taxon-name-part>
                  </tp:taxon-name><tp:taxon-authority>Say, 1836</tp:taxon-authority><tp:nomenclature-citation-list><tp:nomenclature-citation><tp:taxon-name>
                    <tp:taxon-name-part taxon-name-part-type="genus">Bracon</tp:taxon-name-part>
                    <tp:taxon-name-part taxon-name-part-type="species">mellitor</tp:taxon-name-part>
                  </tp:taxon-name><comment><xref ref-type="bibr" rid="B47">Goidanich 1931</xref></comment></tp:nomenclature-citation><tp:nomenclature-citation><tp:taxon-name>
                        <tp:taxon-name-part taxon-name-part-type="genus">Bracon</tp:taxon-name-part> <tp:taxon-name-part taxon-name-part-type="species">vernoniae</tp:taxon-name-part></tp:taxon-name><comment>Ashm.: <xref ref-type="bibr" rid="B60">Leonardi 1925</xref></comment></tp:nomenclature-citation><!--PageBreak--></tp:nomenclature-citation-list></tp:nomenclature><tp:treatment-sec sec-type="distribution" id="SECID0E2TCI"><title>Distribution.</title><p>This species, distributed in North America from Canada to Mexico, is also present in Cuba, Brazil, Hawaii, while it is not present in Europe. In 1935 it was introduced from Hawaii into Egypt to control the Pink Bollworm, <italic><tp:taxon-name><tp:taxon-name-part taxon-name-part-type="genus">Pectinophora</tp:taxon-name-part> <tp:taxon-name-part taxon-name-part-type="species">gossypiella</tp:taxon-name-part></tp:taxon-name></italic> (Saunders, 1844) (<tp:taxon-name><tp:taxon-name-part taxon-name-part-type="order">Lepidoptera</tp:taxon-name-part></tp:taxon-name> <tp:taxon-name><tp:taxon-name-part taxon-name-part-type="family">Gelechiidae</tp:taxon-name-part></tp:taxon-name>), but it seems not established (<xref ref-type="bibr" rid="B11">Bey 1951</xref>, <xref ref-type="bibr" rid="B120">Yu et al. 2012</xref>).</p></tp:treatment-sec><tp:treatment-sec sec-type="host" id="SECID0E5UCI"><title>Host range.</title><p>
                      <italic><tp:taxon-name><tp:taxon-name-part taxon-name-part-type="genus">Bracon</tp:taxon-name-part> <tp:taxon-name-part taxon-name-part-type="species">mellitor</tp:taxon-name-part></tp:taxon-name></italic> lives on many hosts, mainly belonging to the <tp:taxon-name><tp:taxon-name-part taxon-name-part-type="order">Coleoptera</tp:taxon-name-part></tp:taxon-name> <tp:taxon-name><tp:taxon-name-part taxon-name-part-type="family">Curculionidae</tp:taxon-name-part></tp:taxon-name> and several families of <tp:taxon-name><tp:taxon-name-part taxon-name-part-type="order">Lepidoptera</tp:taxon-name-part></tp:taxon-name>, especially <tp:taxon-name><tp:taxon-name-part taxon-name-part-type="family">Tortricidae</tp:taxon-name-part></tp:taxon-name>, <tp:taxon-name><tp:taxon-name-part taxon-name-part-type="family">Pyralidae</tp:taxon-name-part></tp:taxon-name>, <tp:taxon-name><tp:taxon-name-part taxon-name-part-type="family">Gelechiidae</tp:taxon-name-part></tp:taxon-name> and <tp:taxon-name><tp:taxon-name-part taxon-name-part-type="family">Noctuidae</tp:taxon-name-part></tp:taxon-name> (<xref rid="B119" ref-type="bibr">Yu 1997-2012</xref>; <xref ref-type="bibr" rid="B120">Yu et al. 2012</xref>). Among these species are included the already mentioned <italic><tp:taxon-name><tp:taxon-name-part taxon-name-part-type="genus">Paralobesia</tp:taxon-name-part> <tp:taxon-name-part taxon-name-part-type="species">viteana</tp:taxon-name-part></tp:taxon-name></italic> and <italic><tp:taxon-name><tp:taxon-name-part taxon-name-part-type="genus">Lobesia</tp:taxon-name-part> <tp:taxon-name-part taxon-name-part-type="species">botrana</tp:taxon-name-part></tp:taxon-name></italic>. The former was initially confused with <italic><tp:taxon-name><tp:taxon-name-part taxon-name-part-type="genus">Lobesia</tp:taxon-name-part> <tp:taxon-name-part taxon-name-part-type="species">botrana</tp:taxon-name-part></tp:taxon-name></italic> (see e.g. <xref ref-type="bibr" rid="B57">Johnson and Hammar 1912</xref>), and it is likely that the record of <italic><tp:taxon-name><tp:taxon-name-part taxon-name-part-type="genus">Bracon</tp:taxon-name-part> <tp:taxon-name-part taxon-name-part-type="species">vernoniae</tp:taxon-name-part></tp:taxon-name></italic> on <italic><tp:taxon-name><tp:taxon-name-part taxon-name-part-type="genus">Lobesia</tp:taxon-name-part> <tp:taxon-name-part taxon-name-part-type="species">botrana</tp:taxon-name-part></tp:taxon-name></italic> reported by <xref ref-type="bibr" rid="B60">Leonardi (1925)</xref> originates from this mistake, since <xref ref-type="bibr" rid="B74">Marsh (1979)</xref> and <xref ref-type="bibr" rid="B112">Tillman and Cate (1989)</xref> did not include this moth among the hosts of this <italic><tp:taxon-name><tp:taxon-name-part taxon-name-part-type="genus">Bracon</tp:taxon-name-part></tp:taxon-name></italic>.</p></tp:treatment-sec><ref-list><ref id="B47"><mixed-citation xmlns:xlink="http://www.w3.org/1999/xlink" xlink:type="simple">
            <person-group><name name-style="western"><surname>Goidanich</surname><given-names>A</given-names></name></person-group> (<year>1931</year>) <article-title>Gli insetti predatori e parassiti della <italic><tp:taxon-name><tp:taxon-name-part taxon-name-part-type="genus">Pyrausta</tp:taxon-name-part> <tp:taxon-name-part taxon-name-part-type="species">nubilalis</tp:taxon-name-part></tp:taxon-name></italic> Hübn.</article-title> <source>Bollettino del Laboratorio di Entomologia del R. Istituto Superiore Agrario di Bologna</source> <volume>4</volume>: <fpage>77</fpage>–<lpage>218</lpage>.</mixed-citation></ref><ref id="B60"><mixed-citation xmlns:xlink="http://www.w3.org/1999/xlink" xlink:type="simple">
            <person-group><name name-style="western"><surname>Leonardi</surname><given-names>G</given-names></name></person-group> (<year>1925</year>) <article-title>Elenco delle specie di Insetti dannosi e dei loro parassiti ricordati in Italia fino all’anno 1911. Parte II. Ord. <tp:taxon-name><tp:taxon-name-part taxon-name-part-type="order">Lepidoptera</tp:taxon-name-part></tp:taxon-name>.</article-title> <source>Annali della Scuola superiore di Agricoltura di Portici</source> <volume>19–20</volume>: <fpage>81</fpage>–<lpage>301</lpage>.</mixed-citation></ref><ref id="B11"><mixed-citation xmlns:xlink="http://www.w3.org/1999/xlink" xlink:type="simple">
            <person-group><name name-style="western"><surname>Bey</surname><given-names>MK</given-names></name></person-group> (<year>1951</year>) <article-title>Biological control projects in Egypt, with a list of introduced parasites and predators.</article-title> <source>Bulletin de la Société Fouad 1er d’Entomologie</source> <volume>35</volume>: <fpage>205</fpage>–<lpage>220</lpage>.</mixed-citation></ref><ref id="B120"><mixed-citation xmlns:xlink="http://www.w3.org/1999/xlink" xlink:type="simple">
            <person-group><name name-style="western"><surname>Yu</surname><given-names>DSK</given-names></name><name name-style="western"><surname>Achterberg</surname><given-names>C van</given-names></name><name name-style="western"><surname>Horstmann</surname><given-names>K</given-names></name></person-group> (<year>2012</year>) <source>Taxapad 2012, <tp:taxon-name><tp:taxon-name-part taxon-name-part-type="superfamily">Ichneumonoidea</tp:taxon-name-part></tp:taxon-name> 2011. Database on flash-drive</source>, <publisher-loc>Ottawa</publisher-loc>. <ext-link xlink:type="simple" ext-link-type="uri" xlink:href="http://www.taxapad.com">www.taxapad.com</ext-link></mixed-citation></ref><ref id="B119"><mixed-citation xmlns:xlink="http://www.w3.org/1999/xlink" xlink:type="simple">
            <person-group><name name-style="western"><surname>Yu</surname><given-names>DSK</given-names></name></person-group> (<year>1997–2012</year>) <source>Home of <tp:taxon-name><tp:taxon-name-part taxon-name-part-type="superfamily">Ichneumonoidea</tp:taxon-name-part></tp:taxon-name></source>. <ext-link xlink:type="simple" ext-link-type="uri" xlink:href="http://www.taxapad.com/">http://www.taxapad.com/</ext-link></mixed-citation></ref><ref id="B57"><mixed-citation xmlns:xlink="http://www.w3.org/1999/xlink" xlink:type="simple">
            <person-group><name name-style="western"><surname>Johnson</surname><given-names>F</given-names></name><name name-style="western"><surname>Hammar</surname><given-names>AG</given-names></name></person-group> (<year>1912</year>) <article-title>Papers on deciduous fruit insects and insecticides. The grape-berry moth (<italic><tp:taxon-name><tp:taxon-name-part taxon-name-part-type="genus">Polychrosis</tp:taxon-name-part> <tp:taxon-name-part taxon-name-part-type="species">viteana</tp:taxon-name-part></tp:taxon-name></italic> Clem.).</article-title> <source>U.S. Department of Agriculture, Bureau of Entomology Bulletin</source> <volume>116</volume>(<issue>2</issue>): <fpage>15</fpage>–<lpage>71</lpage>.</mixed-citation></ref><ref id="B74"><mixed-citation xmlns:xlink="http://www.w3.org/1999/xlink" xlink:type="simple">
            <person-group><name name-style="western"><surname>Marsh</surname><given-names>PM</given-names></name></person-group> (<year>1979</year>) <article-title><tp:taxon-name><tp:taxon-name-part taxon-name-part-type="family">Braconidae</tp:taxon-name-part></tp:taxon-name>.</article-title> In: <person-group><name name-style="western"><surname>Krombein</surname><given-names>KV</given-names></name><name name-style="western"><surname>Hurd</surname><given-names>PD</given-names><suffix>Jr</suffix></name><name name-style="western"><surname>Smith</surname><given-names>DR</given-names></name><name name-style="western"><surname>Burks</surname><given-names>BD</given-names></name></person-group> (<role>Eds</role>) <source>Catalog of <tp:taxon-name><tp:taxon-name-part taxon-name-part-type="order">Hymenoptera</tp:taxon-name-part></tp:taxon-name> in America North of Mexico</source>, <volume>1</volume>. <publisher-name>Smithsonian Institution Press</publisher-name>, <publisher-loc>Washington DC</publisher-loc>, <fpage>144</fpage>–<lpage>295</lpage>.</mixed-citation></ref><ref id="B112"><mixed-citation xmlns:xlink="http://www.w3.org/1999/xlink" xlink:type="simple">
            <person-group><name name-style="western"><surname>Tillman</surname><given-names>PG</given-names></name><name name-style="western"><surname>Cate</surname><given-names>JR</given-names></name></person-group> (<year>1989</year>) <article-title>Six New Hosts of <italic><tp:taxon-name><tp:taxon-name-part taxon-name-part-type="genus">Bracon</tp:taxon-name-part> <tp:taxon-name-part taxon-name-part-type="species">mellitor</tp:taxon-name-part></tp:taxon-name></italic> (<tp:taxon-name><tp:taxon-name-part taxon-name-part-type="order">Hymenoptera</tp:taxon-name-part></tp:taxon-name>: <tp:taxon-name><tp:taxon-name-part taxon-name-part-type="family">Braconidae</tp:taxon-name-part></tp:taxon-name>), with a Review of Recorded Hosts.</article-title> <source>Environmental Entomology</source> <volume>18</volume>(<issue>2</issue>): <fpage>328</fpage>–<lpage>333</lpage>. <ext-link xlink:type="simple" ext-link-type="doi" xlink:href="10.1093/ee/18.2.328">https://doi.org/10.1093/ee/18.2.328</ext-link></mixed-citation></ref></ref-list></tp:taxon-treatment>
