# Supplementary material for: A review of insect parasitoids associated with Lobesia botrana (Denis & Schiffermüller, 1775) in Italy. 1. Diptera Tachinidae and Hymenoptera Braconidae (Lepidoptera, Tortricidae)
Source: Zookeys. 2017 Jan 23;(647):67–100. doi: 10.3897/zookeys.647.11098 (PMC5345350; doi:10.3897/zookeys.647.11098)
Supplement: XML Treatment for Habrobracon hebetor [file zookeys.647.11098-treatment13.xml]

<!DOCTYPE tp:taxon-treatment
  PUBLIC "-//TaxonX//DTD Taxonomic Treatment Publishing DTD v0 20100105//EN" "tax-treatment-NSO.dtd">
<tp:taxon-treatment xmlns:tp="http://www.plazi.org/taxpub"><tp:treatment-meta><kwd-group><label>Taxon classification</label><kwd><named-content content-type="kingdom">Animalia</named-content></kwd><kwd><named-content content-type="order">Hymenoptera</named-content></kwd><kwd><named-content content-type="family">Braconidae</named-content></kwd></kwd-group><mixed-citation publication-type="journal"><person-group><name><surname>Scaramozzino</surname><given-names>Pier Luigi</given-names></name><name><surname>Loni</surname><given-names>Augusto</given-names></name><name><surname>Lucchi</surname><given-names>Andrea</given-names></name></person-group><article-title>A review of insect parasitoids associated with <italic><tp:taxon-name><tp:taxon-name-part taxon-name-part-type="genus">Lobesia</tp:taxon-name-part> <tp:taxon-name-part taxon-name-part-type="species">botrana</tp:taxon-name-part></tp:taxon-name></italic> (Denis &amp; Schiffermüller, 1775) in Italy. 1. <tp:taxon-name><tp:taxon-name-part taxon-name-part-type="order">Diptera</tp:taxon-name-part></tp:taxon-name> <tp:taxon-name><tp:taxon-name-part taxon-name-part-type="family">Tachinidae</tp:taxon-name-part></tp:taxon-name> and <tp:taxon-name><tp:taxon-name-part taxon-name-part-type="order">Hymenoptera</tp:taxon-name-part></tp:taxon-name> <tp:taxon-name><tp:taxon-name-part taxon-name-part-type="family">Braconidae</tp:taxon-name-part></tp:taxon-name> (<tp:taxon-name><tp:taxon-name-part taxon-name-part-type="order">Lepidoptera</tp:taxon-name-part></tp:taxon-name>, <tp:taxon-name><tp:taxon-name-part taxon-name-part-type="family">Tortricidae</tp:taxon-name-part></tp:taxon-name>)</article-title><source>Zookeys</source><day>23</day><month>1</month><year>2017</year><volume>2017</volume><issue>647</issue><fpage>67</fpage><lpage>100</lpage><pub-id pub-id-type="doi">10.3897/zookeys.647.11098</pub-id></mixed-citation></tp:treatment-meta><tp:nomenclature><tp:taxon-name>
                    <tp:taxon-name-part taxon-name-part-type="genus">Habrobracon</tp:taxon-name-part>
                    <tp:taxon-name-part taxon-name-part-type="species">hebetor</tp:taxon-name-part>
                  </tp:taxon-name><tp:taxon-authority>(Say, 1836)</tp:taxon-authority><tp:nomenclature-citation-list><tp:nomenclature-citation><tp:taxon-name>
                    <tp:taxon-name-part taxon-name-part-type="genus">Habrobracon</tp:taxon-name-part>
                    <tp:taxon-name-part taxon-name-part-type="species">hebetor</tp:taxon-name-part>
                  </tp:taxon-name><comment><xref ref-type="bibr" rid="B82">Moleas 1979</xref>, <xref ref-type="bibr" rid="B63">Loni et al. 2016</xref></comment></tp:nomenclature-citation><tp:nomenclature-citation><tp:taxon-name>
                        <tp:taxon-name-part taxon-name-part-type="genus">Habrobracon</tp:taxon-name-part>
                      </tp:taxon-name><comment>sp.: <xref ref-type="bibr" rid="B101">Silvestri 1912</xref>, <xref ref-type="bibr" rid="B14">Boselli 1928</xref>, <xref ref-type="bibr" rid="B104">Stellwaag 1928</xref></comment></tp:nomenclature-citation><tp:nomenclature-citation><tp:taxon-name>
                        <tp:taxon-name-part taxon-name-part-type="genus">Habrobracon</tp:taxon-name-part> <tp:taxon-name-part taxon-name-part-type="species">brevicornis</tp:taxon-name-part></tp:taxon-name><comment>Wesmael: <xref ref-type="bibr" rid="B48">Goidanich 1934</xref></comment></tp:nomenclature-citation><tp:nomenclature-citation><tp:taxon-name>
                        <tp:taxon-name-part taxon-name-part-type="genus">Microbracon</tp:taxon-name-part> <tp:taxon-name-part taxon-name-part-type="species">brevicornis</tp:taxon-name-part></tp:taxon-name><comment>Wesm.: <xref rid="B111" ref-type="bibr">Thompson 1946</xref></comment></tp:nomenclature-citation><tp:nomenclature-citation><tp:taxon-name>
                        <tp:taxon-name-part taxon-name-part-type="genus">Bracon</tp:taxon-name-part>
                      </tp:taxon-name><comment>sl.: <xref ref-type="bibr" rid="B95">Scaramozzino et al. (in press)</xref></comment></tp:nomenclature-citation></tp:nomenclature-citation-list></tp:nomenclature><tp:treatment-sec sec-type="distribution" id="SECID0EJODI"><title>Italian distribution of reared parasitoids.</title><p>Campania: <xref ref-type="bibr" rid="B101">Silvestri 1912</xref></p><p>Tuscany: <xref ref-type="bibr" rid="B63">Loni et al. 2016</xref>, <xref ref-type="bibr" rid="B95">Scaramozzino et al. (in press)</xref></p><p>Sicily: <xref ref-type="bibr" rid="B101">Silvestri 1912</xref> (from larvae of <italic><tp:taxon-name><tp:taxon-name-part taxon-name-part-type="genus">Ephestia</tp:taxon-name-part> <tp:taxon-name-part taxon-name-part-type="species">elutella</tp:taxon-name-part></tp:taxon-name></italic>)</p><p>South Italy: <xref ref-type="bibr" rid="B82">Moleas 1979</xref></p></tp:treatment-sec><tp:treatment-sec sec-type="distribution" id="SECID0ERPDI"><title>Distribution.</title><p>Cosmopolitan.</p></tp:treatment-sec><tp:treatment-sec sec-type="Taxonomic notes" id="SECID0EWPDI"><title>Taxonomic notes.</title><p>In the past, the taxonomic position of <italic><tp:taxon-name><tp:taxon-name-part taxon-name-part-type="genus">Habrobracon</tp:taxon-name-part> <tp:taxon-name-part taxon-name-part-type="species">hebetor</tp:taxon-name-part></tp:taxon-name></italic> was not well defined; it has a large number of synonyms because of the wide distribution, the broad host range and the morphological variability, so that it was attributed to the genera <italic><tp:taxon-name><tp:taxon-name-part taxon-name-part-type="genus">Bracon</tp:taxon-name-part></tp:taxon-name></italic>, <italic><tp:taxon-name><tp:taxon-name-part taxon-name-part-type="genus">Habrobracon</tp:taxon-name-part></tp:taxon-name></italic> and <italic><tp:taxon-name><tp:taxon-name-part taxon-name-part-type="genus">Microbracon</tp:taxon-name-part></tp:taxon-name></italic> (<xref ref-type="bibr" rid="B63">Loni et al. 2016</xref>). It was considered for long time separated from his junior synonym <italic><tp:taxon-name><tp:taxon-name-part taxon-name-part-type="genus">Bracon</tp:taxon-name-part> <tp:taxon-name-part taxon-name-part-type="species">brevicornis</tp:taxon-name-part></tp:taxon-name></italic> (Wesmael, 1838) (see e.g.: <xref ref-type="bibr" rid="B74">Marsh 1979</xref>, Fauna Europaea) on the basis of various morphological characteristics.</p><!--PageBreak--></tp:treatment-sec><tp:treatment-sec sec-type="host" id="SECID0EQRDI"><title>Host range.</title><p>Highly polyphagous, it is known to attack various species of pyralid moths feeding on stored products, as well as other Lepidopterous pests on several cultivated plants (<xref ref-type="bibr" rid="B120">Yu et al. 2012</xref>). It is an idiobiont ectophagous and gregarious parasitoid of Lepidopteran larvae. In <xref ref-type="bibr" rid="B63">Loni et al. (2016)</xref> a list of records of <italic><tp:taxon-name><tp:taxon-name-part taxon-name-part-type="genus">Habrobracon</tp:taxon-name-part> <tp:taxon-name-part taxon-name-part-type="species">hebetor</tp:taxon-name-part></tp:taxon-name></italic> found on <abbrev xmlns:xlink="http://www.w3.org/1999/xlink" xlink:title="European Grapevine Moth" id="ABBRID0EJSDI" xlink:type="simple">EGVM</abbrev> is provided. <xref ref-type="bibr" rid="B48">Goidanich (1934)</xref>, reviewing the specimens obtained from larvae of <italic><tp:taxon-name><tp:taxon-name-part taxon-name-part-type="genus">Lobesia</tp:taxon-name-part> <tp:taxon-name-part taxon-name-part-type="species">botrana</tp:taxon-name-part></tp:taxon-name></italic> and <italic><tp:taxon-name><tp:taxon-name-part taxon-name-part-type="genus">Ephestia</tp:taxon-name-part> <tp:taxon-name-part taxon-name-part-type="species">elutella</tp:taxon-name-part></tp:taxon-name></italic> by Silvestri, assigns them to <italic><tp:taxon-name><tp:taxon-name-part taxon-name-part-type="genus">Habrobracon</tp:taxon-name-part> <tp:taxon-name-part taxon-name-part-type="species">brevicornis</tp:taxon-name-part></tp:taxon-name></italic>. In 2014 <xref ref-type="bibr" rid="B63">Loni et al. (2016)</xref> obtained two females of this species from a larva of <italic><tp:taxon-name><tp:taxon-name-part taxon-name-part-type="genus">Lobesia</tp:taxon-name-part> <tp:taxon-name-part taxon-name-part-type="species">botrana</tp:taxon-name-part></tp:taxon-name></italic> feeding on <italic><tp:taxon-name><tp:taxon-name-part taxon-name-part-type="genus">Daphne</tp:taxon-name-part> <tp:taxon-name-part taxon-name-part-type="species">gnidium</tp:taxon-name-part></tp:taxon-name></italic>. Under the name <italic><tp:taxon-name><tp:taxon-name-part taxon-name-part-type="genus">Habrobracon</tp:taxon-name-part> <tp:taxon-name-part taxon-name-part-type="species">brevicornis</tp:taxon-name-part></tp:taxon-name></italic> it was known as a major parasitoid of the European Corn Borer <italic><tp:taxon-name><tp:taxon-name-part taxon-name-part-type="genus">Ostrinia</tp:taxon-name-part> <tp:taxon-name-part taxon-name-part-type="species">nubilalis</tp:taxon-name-part></tp:taxon-name></italic> (Hübner, 1796) (<tp:taxon-name><tp:taxon-name-part taxon-name-part-type="order">Lepidoptera</tp:taxon-name-part></tp:taxon-name>, <tp:taxon-name><tp:taxon-name-part taxon-name-part-type="family">Pyralidae</tp:taxon-name-part></tp:taxon-name>), and, with the aim of controlling this pest, it was introduced and released in different locations in North America (<xref ref-type="bibr" rid="B47">Goidanich 1931</xref>, <xref ref-type="bibr" rid="B74">Marsh 1979</xref>, <xref ref-type="bibr" rid="B120">Yu et al. 2012</xref>).</p></tp:treatment-sec><ref-list><ref id="B82"><mixed-citation xmlns:xlink="http://www.w3.org/1999/xlink" xlink:type="simple">
            <person-group><name name-style="western"><surname>Moleas</surname><given-names>T</given-names></name></person-group> (<year>1979</year>) <article-title>Essais de lutte dirigée contre la <italic><tp:taxon-name><tp:taxon-name-part taxon-name-part-type="genus">Lobesia</tp:taxon-name-part> <tp:taxon-name-part taxon-name-part-type="species">botrana</tp:taxon-name-part></tp:taxon-name></italic> Schiff. Dans les Pouilles (Italie).</article-title> <source>Proceedings International Symposium of IOBC/WPRS on Integrated Control in Agriculture and Forestry</source>. <conf-loc>Wien</conf-loc>, <conf-date>8–12 October 1979</conf-date>, <fpage>542</fpage>–<lpage>551</lpage>.</mixed-citation></ref><ref id="B63"><mixed-citation xmlns:xlink="http://www.w3.org/1999/xlink" xlink:type="simple">
            <person-group><name name-style="western"><surname>Loni</surname><given-names>A</given-names></name><name name-style="western"><surname>Samartsev</surname><given-names>KG</given-names></name><name name-style="western"><surname>Scaramozzino</surname><given-names>PL</given-names></name><name name-style="western"><surname>Belokobylskij</surname><given-names>SA</given-names></name><name name-style="western"><surname>Lucchi</surname><given-names>A</given-names></name></person-group> (<year>2016</year>) <article-title><tp:taxon-name><tp:taxon-name-part taxon-name-part-type="subfamily">Braconinae</tp:taxon-name-part></tp:taxon-name> parasitoids (<tp:taxon-name><tp:taxon-name-part taxon-name-part-type="order">Hymenoptera</tp:taxon-name-part></tp:taxon-name>, <tp:taxon-name><tp:taxon-name-part taxon-name-part-type="family">Braconidae</tp:taxon-name-part></tp:taxon-name>) emerged from larvae of <italic><tp:taxon-name><tp:taxon-name-part taxon-name-part-type="genus">Lobesia</tp:taxon-name-part> <tp:taxon-name-part taxon-name-part-type="species">botrana</tp:taxon-name-part></tp:taxon-name></italic> (Denis &amp; Schiffermüller) (<tp:taxon-name><tp:taxon-name-part taxon-name-part-type="order">Lepidoptera</tp:taxon-name-part></tp:taxon-name>, <tp:taxon-name><tp:taxon-name-part taxon-name-part-type="family">Tortricidae</tp:taxon-name-part></tp:taxon-name>) feeding on <italic><tp:taxon-name><tp:taxon-name-part taxon-name-part-type="genus">Daphne</tp:taxon-name-part> <tp:taxon-name-part taxon-name-part-type="species">gnidium</tp:taxon-name-part></tp:taxon-name></italic> L.</article-title> <source>ZooKeys</source> <volume>587</volume>: <fpage>125</fpage>–<lpage>150</lpage>. <ext-link xlink:type="simple" ext-link-type="doi" xlink:href="10.3897/zookeys.587.8478">https://doi.org/10.3897/zookeys.587.8478</ext-link></mixed-citation></ref><ref id="B101"><mixed-citation xmlns:xlink="http://www.w3.org/1999/xlink" xlink:type="simple">
            <person-group><name name-style="western"><surname>Silvestri</surname><given-names>F</given-names></name></person-group> (<year>1912</year>) <article-title>Contribuzioni alla conoscenza degli insetti dannosi e dei loro simbionti. III. La Tignoletta dell’uva (<italic><tp:taxon-name><tp:taxon-name-part taxon-name-part-type="genus">Polychrosis</tp:taxon-name-part> <tp:taxon-name-part taxon-name-part-type="species">botrana</tp:taxon-name-part></tp:taxon-name></italic> Schiff.) con un cenno sulla Tignola dell’uva (<italic><tp:taxon-name><tp:taxon-name-part taxon-name-part-type="genus">Conchylis</tp:taxon-name-part> <tp:taxon-name-part taxon-name-part-type="species">ambiguella</tp:taxon-name-part></tp:taxon-name></italic> Hb.).</article-title> <source>Bollettino del Laboratorio di Zoologia Generale e Agraria, Portici</source> <volume>6</volume>: <fpage>246</fpage>–<lpage>307</lpage>.</mixed-citation></ref><ref id="B14"><mixed-citation xmlns:xlink="http://www.w3.org/1999/xlink" xlink:type="simple">
            <person-group><name name-style="western"><surname>Boselli</surname><given-names>F</given-names></name></person-group> (<year>1928</year>) <source>Elenco delle specie d’insetti dannosi e loro parassiti ricordati in Italia dal 1911 al 1925</source>. <publisher-name>Laboratorio di Entomologia Agraria, R. Istituto Superiore Agrario</publisher-name> – <publisher-loc>Portici</publisher-loc>, <fpage>1</fpage>–<lpage>265</lpage>.</mixed-citation></ref><ref id="B104"><mixed-citation xmlns:xlink="http://www.w3.org/1999/xlink" xlink:type="simple">
            <person-group><name name-style="western"><surname>Stellwaag</surname><given-names>F</given-names></name></person-group> (<year>1928</year>) <source>Die Weinbauinsekten der Kulturländer, Lehr- und Handbuch.</source> <publisher-name>Verlagsbuchhandlung Paul Parey</publisher-name>, <publisher-loc>Berlin</publisher-loc>, <size units="page">884 pp</size>.</mixed-citation></ref><ref id="B48"><mixed-citation xmlns:xlink="http://www.w3.org/1999/xlink" xlink:type="simple">
            <person-group><name name-style="western"><surname>Goidanich</surname><given-names>A</given-names></name></person-group> (<year>1934</year>) <article-title>Materiali per lo studio degli Imenotteri Braconidi III.</article-title> <source>Bollettino del Laboratorio di Entomologia del R. Istituto Superiore Agrario di Bologna</source> <volume>6</volume>: <fpage>246</fpage>–<lpage>261</lpage>.</mixed-citation></ref><ref id="B111"><mixed-citation xmlns:xlink="http://www.w3.org/1999/xlink" xlink:type="simple">
            <person-group><name name-style="western"><surname>Thompson</surname><given-names>WR</given-names></name></person-group> (<year>1943–1972</year>) <source>A catalogue of the parasites and predators of insect pest</source>, <comment>17 Vols</comment>. <publisher-name>Commonwealth Agricultural Bureaux</publisher-name>, <publisher-name>Farnham Royal, UK</publisher-name>.</mixed-citation></ref><ref id="B95"><mixed-citation xmlns:xlink="http://www.w3.org/1999/xlink" xlink:type="simple">
            <person-group><name name-style="western"><surname>Scaramozzino</surname><given-names>PL</given-names></name><name name-style="western"><surname>Loni</surname><given-names>A</given-names></name><name name-style="western"><surname>Lucchi</surname><given-names>A</given-names></name><name name-style="western"><surname>Gandini</surname><given-names>L</given-names></name></person-group> (<year>In press</year>) <article-title>Who’s who in the nests molded by <italic><tp:taxon-name><tp:taxon-name-part taxon-name-part-type="genus">Lobesia</tp:taxon-name-part> <tp:taxon-name-part taxon-name-part-type="species">botrana</tp:taxon-name-part></tp:taxon-name></italic> on <italic><tp:taxon-name><tp:taxon-name-part taxon-name-part-type="genus">Daphne</tp:taxon-name-part> <tp:taxon-name-part taxon-name-part-type="species">gnidium</tp:taxon-name-part></tp:taxon-name></italic>?</article-title> In: <source>IOBC/WPRS Bulletin</source>, <conf-name>WG Meeting “Integrated Protection and Production in Viticulture”</conf-name>, <conf-loc>Wien</conf-loc>, <conf-date>October 2015</conf-date>.</mixed-citation></ref><ref id="B74"><mixed-citation xmlns:xlink="http://www.w3.org/1999/xlink" xlink:type="simple">
            <person-group><name name-style="western"><surname>Marsh</surname><given-names>PM</given-names></name></person-group> (<year>1979</year>) <article-title><tp:taxon-name><tp:taxon-name-part taxon-name-part-type="family">Braconidae</tp:taxon-name-part></tp:taxon-name>.</article-title> In: <person-group><name name-style="western"><surname>Krombein</surname><given-names>KV</given-names></name><name name-style="western"><surname>Hurd</surname><given-names>PD</given-names><suffix>Jr</suffix></name><name name-style="western"><surname>Smith</surname><given-names>DR</given-names></name><name name-style="western"><surname>Burks</surname><given-names>BD</given-names></name></person-group> (<role>Eds</role>) <source>Catalog of <tp:taxon-name><tp:taxon-name-part taxon-name-part-type="order">Hymenoptera</tp:taxon-name-part></tp:taxon-name> in America North of Mexico</source>, <volume>1</volume>. <publisher-name>Smithsonian Institution Press</publisher-name>, <publisher-loc>Washington DC</publisher-loc>, <fpage>144</fpage>–<lpage>295</lpage>.</mixed-citation></ref><ref id="B120"><mixed-citation xmlns:xlink="http://www.w3.org/1999/xlink" xlink:type="simple">
            <person-group><name name-style="western"><surname>Yu</surname><given-names>DSK</given-names></name><name name-style="western"><surname>Achterberg</surname><given-names>C van</given-names></name><name name-style="western"><surname>Horstmann</surname><given-names>K</given-names></name></person-group> (<year>2012</year>) <source>Taxapad 2012, <tp:taxon-name><tp:taxon-name-part taxon-name-part-type="superfamily">Ichneumonoidea</tp:taxon-name-part></tp:taxon-name> 2011. Database on flash-drive</source>, <publisher-loc>Ottawa</publisher-loc>. <ext-link xlink:type="simple" ext-link-type="uri" xlink:href="http://www.taxapad.com">www.taxapad.com</ext-link></mixed-citation></ref><ref id="B47"><mixed-citation xmlns:xlink="http://www.w3.org/1999/xlink" xlink:type="simple">
            <person-group><name name-style="western"><surname>Goidanich</surname><given-names>A</given-names></name></person-group> (<year>1931</year>) <article-title>Gli insetti predatori e parassiti della <italic><tp:taxon-name><tp:taxon-name-part taxon-name-part-type="genus">Pyrausta</tp:taxon-name-part> <tp:taxon-name-part taxon-name-part-type="species">nubilalis</tp:taxon-name-part></tp:taxon-name></italic> Hübn.</article-title> <source>Bollettino del Laboratorio di Entomologia del R. Istituto Superiore Agrario di Bologna</source> <volume>4</volume>: <fpage>77</fpage>–<lpage>218</lpage>.</mixed-citation></ref></ref-list></tp:taxon-treatment>
