# Supplementary material for: A review of insect parasitoids associated with Lobesia botrana (Denis & Schiffermüller, 1775) in Italy. 1. Diptera Tachinidae and Hymenoptera Braconidae (Lepidoptera, Tortricidae)
Source: Zookeys. 2017 Jan 23;(647):67–100. doi: 10.3897/zookeys.647.11098 (PMC5345350; doi:10.3897/zookeys.647.11098)
Supplement: XML Treatment for Habrobracon pillerianae [file zookeys.647.11098-treatment14.xml]

<!DOCTYPE tp:taxon-treatment
  PUBLIC "-//TaxonX//DTD Taxonomic Treatment Publishing DTD v0 20100105//EN" "tax-treatment-NSO.dtd">
<tp:taxon-treatment xmlns:tp="http://www.plazi.org/taxpub"><tp:treatment-meta><kwd-group><label>Taxon classification</label><kwd><named-content content-type="kingdom">Animalia</named-content></kwd><kwd><named-content content-type="order">Hymenoptera</named-content></kwd><kwd><named-content content-type="family">Braconidae</named-content></kwd></kwd-group><mixed-citation publication-type="journal"><person-group><name><surname>Scaramozzino</surname><given-names>Pier Luigi</given-names></name><name><surname>Loni</surname><given-names>Augusto</given-names></name><name><surname>Lucchi</surname><given-names>Andrea</given-names></name></person-group><article-title>A review of insect parasitoids associated with <italic><tp:taxon-name><tp:taxon-name-part taxon-name-part-type="genus">Lobesia</tp:taxon-name-part> <tp:taxon-name-part taxon-name-part-type="species">botrana</tp:taxon-name-part></tp:taxon-name></italic> (Denis &amp; Schiffermüller, 1775) in Italy. 1. <tp:taxon-name><tp:taxon-name-part taxon-name-part-type="order">Diptera</tp:taxon-name-part></tp:taxon-name> <tp:taxon-name><tp:taxon-name-part taxon-name-part-type="family">Tachinidae</tp:taxon-name-part></tp:taxon-name> and <tp:taxon-name><tp:taxon-name-part taxon-name-part-type="order">Hymenoptera</tp:taxon-name-part></tp:taxon-name> <tp:taxon-name><tp:taxon-name-part taxon-name-part-type="family">Braconidae</tp:taxon-name-part></tp:taxon-name> (<tp:taxon-name><tp:taxon-name-part taxon-name-part-type="order">Lepidoptera</tp:taxon-name-part></tp:taxon-name>, <tp:taxon-name><tp:taxon-name-part taxon-name-part-type="family">Tortricidae</tp:taxon-name-part></tp:taxon-name>)</article-title><source>Zookeys</source><day>23</day><month>1</month><year>2017</year><volume>2017</volume><issue>647</issue><fpage>67</fpage><lpage>100</lpage><pub-id pub-id-type="doi">10.3897/zookeys.647.11098</pub-id></mixed-citation></tp:treatment-meta><tp:nomenclature><tp:taxon-name>
                    <tp:taxon-name-part taxon-name-part-type="genus">Habrobracon</tp:taxon-name-part>
                    <tp:taxon-name-part taxon-name-part-type="species">pillerianae</tp:taxon-name-part>
                  </tp:taxon-name><tp:taxon-authority>Fischer, 1980</tp:taxon-authority><tp:nomenclature-citation-list><tp:nomenclature-citation><tp:taxon-name>
                    <tp:taxon-name-part taxon-name-part-type="genus">Habrobracon</tp:taxon-name-part>
                    <tp:taxon-name-part taxon-name-part-type="species">pillerianae</tp:taxon-name-part>
                  </tp:taxon-name><comment><xref ref-type="bibr" rid="B63">Loni et al. 2016</xref></comment></tp:nomenclature-citation><tp:nomenclature-citation><tp:taxon-name>
                        <tp:taxon-name-part taxon-name-part-type="genus">Bracon</tp:taxon-name-part>
                      </tp:taxon-name><comment>s. l.: <xref ref-type="bibr" rid="B95">Scaramozzino et al. (in press)</xref></comment></tp:nomenclature-citation></tp:nomenclature-citation-list></tp:nomenclature><tp:treatment-sec sec-type="distribution" id="SECID0EOXDI"><title>Italian distribution of reared parasitoids.</title><p>Tuscany: <xref ref-type="bibr" rid="B63">Loni et al. 2016</xref>, <xref ref-type="bibr" rid="B95">Scaramozzino et al. (in press)</xref></p></tp:treatment-sec><tp:treatment-sec sec-type="distribution" id="SECID0E2XDI"><title>Distribution.</title><p>Currently this species is only found in Asian Turkey (<xref ref-type="bibr" rid="B43">Fischer 1980</xref>) and in Tuscany (Italy) (<xref ref-type="bibr" rid="B63">Loni et al. 2016</xref>)</p></tp:treatment-sec><tp:treatment-sec sec-type="host" id="SECID0EJYDI"><title>Host range and ecological role.</title><p>Very little information is available on this species (<xref ref-type="bibr" rid="B43">Fischer 1980</xref>). This author described <italic><tp:taxon-name><tp:taxon-name-part taxon-name-part-type="genus">Habrobracon</tp:taxon-name-part> <tp:taxon-name-part taxon-name-part-type="species">pillerianae</tp:taxon-name-part></tp:taxon-name></italic> on the basis of six specimens emerged from <italic><tp:taxon-name><tp:taxon-name-part taxon-name-part-type="genus">Sparganothis</tp:taxon-name-part> <tp:taxon-name-part taxon-name-part-type="species">pilleriana</tp:taxon-name-part></tp:taxon-name></italic> in Central Anatolia (Turkey). We personally obtained this Braconid by <abbrev xmlns:xlink="http://www.w3.org/1999/xlink" xlink:title="European Grapevine Moth" id="ABBRID0EJZDI" xlink:type="simple">EGVM</abbrev> larvae feeding on grapevine in Cerreto Guidi (FI) in June 2005 and August 2008 and on <italic><tp:taxon-name><tp:taxon-name-part taxon-name-part-type="genus">Daphne</tp:taxon-name-part> <tp:taxon-name-part taxon-name-part-type="species">gnidium</tp:taxon-name-part></tp:taxon-name></italic> in San Rossore (Pisa), from late June to early September 2014 (<xref ref-type="bibr" rid="B63">Loni et al. 2016</xref>). Although it proved to be the most common species among the <tp:taxon-name><tp:taxon-name-part taxon-name-part-type="subfamily">Braconinae</tp:taxon-name-part></tp:taxon-name> found in S. Rossore (it accounted for about 6% of all collected parasitoids), the parasitism rate on <italic><tp:taxon-name><tp:taxon-name-part taxon-name-part-type="genus">Lobesia</tp:taxon-name-part> <tp:taxon-name-part taxon-name-part-type="species">botrana</tp:taxon-name-part></tp:taxon-name></italic> larvae was only around 1.3%.</p><p>Also in this species the larvae developed both solitary and gregariously, with up to three individuals feeding on the same host (<xref ref-type="bibr" rid="B63">Loni et al. 2016</xref>).</p></tp:treatment-sec><ref-list><ref id="B63"><mixed-citation xmlns:xlink="http://www.w3.org/1999/xlink" xlink:type="simple">
            <person-group><name name-style="western"><surname>Loni</surname><given-names>A</given-names></name><name name-style="western"><surname>Samartsev</surname><given-names>KG</given-names></name><name name-style="western"><surname>Scaramozzino</surname><given-names>PL</given-names></name><name name-style="western"><surname>Belokobylskij</surname><given-names>SA</given-names></name><name name-style="western"><surname>Lucchi</surname><given-names>A</given-names></name></person-group> (<year>2016</year>) <article-title><tp:taxon-name><tp:taxon-name-part taxon-name-part-type="subfamily">Braconinae</tp:taxon-name-part></tp:taxon-name> parasitoids (<tp:taxon-name><tp:taxon-name-part taxon-name-part-type="order">Hymenoptera</tp:taxon-name-part></tp:taxon-name>, <tp:taxon-name><tp:taxon-name-part taxon-name-part-type="family">Braconidae</tp:taxon-name-part></tp:taxon-name>) emerged from larvae of <italic><tp:taxon-name><tp:taxon-name-part taxon-name-part-type="genus">Lobesia</tp:taxon-name-part> <tp:taxon-name-part taxon-name-part-type="species">botrana</tp:taxon-name-part></tp:taxon-name></italic> (Denis &amp; Schiffermüller) (<tp:taxon-name><tp:taxon-name-part taxon-name-part-type="order">Lepidoptera</tp:taxon-name-part></tp:taxon-name>, <tp:taxon-name><tp:taxon-name-part taxon-name-part-type="family">Tortricidae</tp:taxon-name-part></tp:taxon-name>) feeding on <italic><tp:taxon-name><tp:taxon-name-part taxon-name-part-type="genus">Daphne</tp:taxon-name-part> <tp:taxon-name-part taxon-name-part-type="species">gnidium</tp:taxon-name-part></tp:taxon-name></italic> L.</article-title> <source>ZooKeys</source> <volume>587</volume>: <fpage>125</fpage>–<lpage>150</lpage>. <ext-link xlink:type="simple" ext-link-type="doi" xlink:href="10.3897/zookeys.587.8478">https://doi.org/10.3897/zookeys.587.8478</ext-link></mixed-citation></ref><ref id="B95"><mixed-citation xmlns:xlink="http://www.w3.org/1999/xlink" xlink:type="simple">
            <person-group><name name-style="western"><surname>Scaramozzino</surname><given-names>PL</given-names></name><name name-style="western"><surname>Loni</surname><given-names>A</given-names></name><name name-style="western"><surname>Lucchi</surname><given-names>A</given-names></name><name name-style="western"><surname>Gandini</surname><given-names>L</given-names></name></person-group> (<year>In press</year>) <article-title>Who’s who in the nests molded by <italic><tp:taxon-name><tp:taxon-name-part taxon-name-part-type="genus">Lobesia</tp:taxon-name-part> <tp:taxon-name-part taxon-name-part-type="species">botrana</tp:taxon-name-part></tp:taxon-name></italic> on <italic><tp:taxon-name><tp:taxon-name-part taxon-name-part-type="genus">Daphne</tp:taxon-name-part> <tp:taxon-name-part taxon-name-part-type="species">gnidium</tp:taxon-name-part></tp:taxon-name></italic>?</article-title> In: <source>IOBC/WPRS Bulletin</source>, <conf-name>WG Meeting “Integrated Protection and Production in Viticulture”</conf-name>, <conf-loc>Wien</conf-loc>, <conf-date>October 2015</conf-date>.</mixed-citation></ref><ref id="B43"><mixed-citation xmlns:xlink="http://www.w3.org/1999/xlink" xlink:type="simple">
            <person-group><name name-style="western"><surname>Fischer</surname><given-names>M</given-names></name></person-group> (<year>1980</year>) <article-title>Fünf neue Raupenwespen (<tp:taxon-name><tp:taxon-name-part taxon-name-part-type="order">Hymenoptera</tp:taxon-name-part></tp:taxon-name>, <tp:taxon-name><tp:taxon-name-part taxon-name-part-type="family">Braconidae</tp:taxon-name-part></tp:taxon-name>).</article-title> <source>Frustula Entomologica NS</source> <volume>1</volume>(<issue>15</issue>): <fpage>147</fpage>–<lpage>160</lpage>.</mixed-citation></ref></ref-list></tp:taxon-treatment>
