# Supplementary material for: A review of insect parasitoids associated with Lobesia botrana (Denis & Schiffermüller, 1775) in Italy. 1. Diptera Tachinidae and Hymenoptera Braconidae (Lepidoptera, Tortricidae)
Source: Zookeys. 2017 Jan 23;(647):67–100. doi: 10.3897/zookeys.647.11098 (PMC5345350; doi:10.3897/zookeys.647.11098)
Supplement: XML Treatment for Ascogaster quadridentata [file zookeys.647.11098-treatment15.xml]

<!DOCTYPE tp:taxon-treatment
  PUBLIC "-//TaxonX//DTD Taxonomic Treatment Publishing DTD v0 20100105//EN" "tax-treatment-NSO.dtd">
<tp:taxon-treatment xmlns:tp="http://www.plazi.org/taxpub"><tp:treatment-meta><kwd-group><label>Taxon classification</label><kwd><named-content content-type="kingdom">Animalia</named-content></kwd><kwd><named-content content-type="order">Hymenoptera</named-content></kwd><kwd><named-content content-type="family">Braconidae</named-content></kwd></kwd-group><mixed-citation publication-type="journal"><person-group><name><surname>Scaramozzino</surname><given-names>Pier Luigi</given-names></name><name><surname>Loni</surname><given-names>Augusto</given-names></name><name><surname>Lucchi</surname><given-names>Andrea</given-names></name></person-group><article-title>A review of insect parasitoids associated with <italic><tp:taxon-name><tp:taxon-name-part taxon-name-part-type="genus">Lobesia</tp:taxon-name-part> <tp:taxon-name-part taxon-name-part-type="species">botrana</tp:taxon-name-part></tp:taxon-name></italic> (Denis &amp; Schiffermüller, 1775) in Italy. 1. <tp:taxon-name><tp:taxon-name-part taxon-name-part-type="order">Diptera</tp:taxon-name-part></tp:taxon-name> <tp:taxon-name><tp:taxon-name-part taxon-name-part-type="family">Tachinidae</tp:taxon-name-part></tp:taxon-name> and <tp:taxon-name><tp:taxon-name-part taxon-name-part-type="order">Hymenoptera</tp:taxon-name-part></tp:taxon-name> <tp:taxon-name><tp:taxon-name-part taxon-name-part-type="family">Braconidae</tp:taxon-name-part></tp:taxon-name> (<tp:taxon-name><tp:taxon-name-part taxon-name-part-type="order">Lepidoptera</tp:taxon-name-part></tp:taxon-name>, <tp:taxon-name><tp:taxon-name-part taxon-name-part-type="family">Tortricidae</tp:taxon-name-part></tp:taxon-name>)</article-title><source>Zookeys</source><day>23</day><month>1</month><year>2017</year><volume>2017</volume><issue>647</issue><fpage>67</fpage><lpage>100</lpage><pub-id pub-id-type="doi">10.3897/zookeys.647.11098</pub-id></mixed-citation></tp:treatment-meta><tp:nomenclature><tp:taxon-name>
                    <tp:taxon-name-part taxon-name-part-type="genus">Ascogaster</tp:taxon-name-part>
                    <tp:taxon-name-part taxon-name-part-type="species">quadridentata</tp:taxon-name-part>
                  </tp:taxon-name><tp:taxon-authority>Wesmael, 1835</tp:taxon-authority><xref ref-type="fig" rid="F3">Fig. 3</xref><!--PageBreak--><!--PageBreak--><!--PageBreak--><tp:nomenclature-citation-list><tp:nomenclature-citation><tp:taxon-name>
                    <tp:taxon-name-part taxon-name-part-type="genus">Ascogaster</tp:taxon-name-part>
                    <tp:taxon-name-part taxon-name-part-type="species">quadridentata</tp:taxon-name-part>
                  </tp:taxon-name><comment><xref ref-type="bibr" rid="B68">Luciano et al. 1988</xref>, <xref ref-type="bibr" rid="B70">Marchesini and Dalla Montà 1992</xref>, <xref ref-type="bibr" rid="B71">1994</xref>, <xref ref-type="bibr" rid="B72">1998</xref>, <xref ref-type="bibr" rid="B27">Coscollá 1997</xref>, <xref ref-type="bibr" rid="B73">Marchesini et al. 2006</xref>, <xref ref-type="bibr" rid="B4">Bagnoli and Lucchi 2006</xref>. </comment></tp:nomenclature-citation></tp:nomenclature-citation-list></tp:nomenclature><tp:treatment-sec sec-type="distribution" id="SECID0EF4DI"><title>Italian distribution of reared parasitoids.</title><p>Sardinia: <xref ref-type="bibr" rid="B68">Luciano et al. 1988</xref></p><!--PageBreak--><p>Tuscany: <xref ref-type="bibr" rid="B4">Bagnoli and Lucchi 2006</xref></p><p>Veneto: <xref ref-type="bibr" rid="B70">Marchesini and Dalla Montà 1992</xref>, <xref ref-type="bibr" rid="B71">1994</xref>, <xref ref-type="bibr" rid="B72">1998</xref>, <xref ref-type="bibr" rid="B73">Marchesini et al. 2006</xref></p></tp:treatment-sec><tp:treatment-sec sec-type="distribution" id="SECID0EF5DI"><title>Distribution.</title><p>The species is present in Europe and North Africa; in Asia it is recorded up to Japan (for more details see: Yu 1997-2012 and <xref ref-type="bibr" rid="B19">Cabi 2016a</xref>). <italic><tp:taxon-name><tp:taxon-name-part taxon-name-part-type="genus">Ascogaster</tp:taxon-name-part> <tp:taxon-name-part taxon-name-part-type="species">quadridentata</tp:taxon-name-part></tp:taxon-name></italic> was introduced in North America and New Zealand for the biological control of <italic><tp:taxon-name><tp:taxon-name-part taxon-name-part-type="genus">Cydia</tp:taxon-name-part> <tp:taxon-name-part taxon-name-part-type="species">pomonella</tp:taxon-name-part></tp:taxon-name></italic> L. (<tp:taxon-name><tp:taxon-name-part taxon-name-part-type="order">Lepidoptera</tp:taxon-name-part></tp:taxon-name>, <tp:taxon-name><tp:taxon-name-part taxon-name-part-type="family">Tortricidae</tp:taxon-name-part></tp:taxon-name>).</p></tp:treatment-sec><tp:treatment-sec sec-type="host" id="SECID0EP6DI"><title>Host range.</title><p>This koinobiont egg-larval endophagous parasitoid feeds on various species of economically important moths, especially belonging to the family <tp:taxon-name><tp:taxon-name-part taxon-name-part-type="family">Tortricidae</tp:taxon-name-part></tp:taxon-name>. <xref ref-type="bibr" rid="B120">Yu et al. (2012)</xref> provide a list of sixty-seven host species. In the vineyards it has been also associated to <italic><tp:taxon-name><tp:taxon-name-part taxon-name-part-type="genus">Paralobesia</tp:taxon-name-part> <tp:taxon-name-part taxon-name-part-type="species">viteana</tp:taxon-name-part></tp:taxon-name></italic> and <italic><tp:taxon-name><tp:taxon-name-part taxon-name-part-type="genus">Eupoecilia</tp:taxon-name-part> <tp:taxon-name-part taxon-name-part-type="species">ambiguella</tp:taxon-name-part></tp:taxon-name></italic>.</p></tp:treatment-sec><tp:treatment-sec sec-type="Ecological role" id="SECID0EVAAK"><title>Ecological role.</title><p>As already highlighted by <xref ref-type="bibr" rid="B4">Bagnoli and Lucchi (2006)</xref>, in Tuscany this parasitoid is usually present at low density in all the three generations of <italic><tp:taxon-name><tp:taxon-name-part taxon-name-part-type="genus">Lobesia</tp:taxon-name-part> <tp:taxon-name-part taxon-name-part-type="species">botrana</tp:taxon-name-part></tp:taxon-name></italic>. In Veneto it has never been obtained by larvae of the first generation, but reached a maximum rate of parasitism of 4.4% in the second generation and 2.7% in the third generation. In Sardinia it was obtained only from first generation larvae of <abbrev xmlns:xlink="http://www.w3.org/1999/xlink" xlink:title="European Grapevine Moth" id="ABBRID0EKBAK" xlink:type="simple">EGVM</abbrev> living on <italic><tp:taxon-name><tp:taxon-name-part taxon-name-part-type="genus">Daphne</tp:taxon-name-part> <tp:taxon-name-part taxon-name-part-type="species">gnidium</tp:taxon-name-part></tp:taxon-name></italic>, with a parasitism rate of 3.7%.</p><fig id="F3" position="float" orientation="portrait"><label>Figure 3.</label><caption><p>
            <italic><tp:taxon-name><tp:taxon-name-part taxon-name-part-type="genus">Ascogaster</tp:taxon-name-part> <tp:taxon-name-part taxon-name-part-type="species">quadridentata</tp:taxon-name-part></tp:taxon-name></italic> Wesmael 1835. <bold>A</bold> habitus male, lateral view <bold>B</bold> head male, anterior view <bold>C</bold> head and mesosoma, dorsal view <bold>D</bold> wings, male <bold>E</bold> metasoma male, dorsal view <bold>F</bold> metasoma female lateral view.</p></caption><graphic xmlns:xlink="http://www.w3.org/1999/xlink" xlink:href="zookeys-647-067-g003.jpg" position="float" orientation="portrait" xlink:type="simple" id="oo_119297.jpg"/></fig></tp:treatment-sec><ref-list><ref id="B68"><mixed-citation xmlns:xlink="http://www.w3.org/1999/xlink" xlink:type="simple">
            <person-group><name name-style="western"><surname>Luciano</surname><given-names>P</given-names></name><name name-style="western"><surname>Delrio</surname><given-names>G</given-names></name><name name-style="western"><surname>Prota</surname><given-names>R</given-names></name></person-group> (<year>1988</year>) <article-title>Osservazioni sulle popolazioni di <italic><tp:taxon-name><tp:taxon-name-part taxon-name-part-type="genus">Lobesia</tp:taxon-name-part> <tp:taxon-name-part taxon-name-part-type="species">botrana</tp:taxon-name-part></tp:taxon-name></italic> (Den. &amp; Schiff.) su <italic><tp:taxon-name><tp:taxon-name-part taxon-name-part-type="genus">Daphne</tp:taxon-name-part> <tp:taxon-name-part taxon-name-part-type="species">gnidium</tp:taxon-name-part></tp:taxon-name></italic> L. in Sardegna.</article-title> <source>Atti XV Congresso Nazionale Italiano di Entomologia, L’Aquila</source> <volume>1988</volume>: <fpage>543</fpage>–<lpage>548</lpage>.</mixed-citation></ref><ref id="B70"><mixed-citation xmlns:xlink="http://www.w3.org/1999/xlink" xlink:type="simple">
            <person-group><name name-style="western"><surname>Marchesini</surname><given-names>E</given-names></name><name name-style="western"><surname>Dalla Montà</surname><given-names>L</given-names></name></person-group> (<year>1992</year>) <article-title>Observations sur les facteurs limitants naturels des vers de la grappe.</article-title> <source>IOBC/WPRS Bulletin</source> <volume>15</volume>(<issue>2</issue>): <lpage>10</lpage>.</mixed-citation></ref><ref id="B71"><mixed-citation xmlns:xlink="http://www.w3.org/1999/xlink" xlink:type="simple">
            <person-group><name name-style="western"><surname>Marchesini</surname><given-names>E</given-names></name><name name-style="western"><surname>Dalla Montà</surname><given-names>L</given-names></name></person-group> (<year>1994</year>) <article-title>Observations on natural enemies of <italic><tp:taxon-name><tp:taxon-name-part taxon-name-part-type="genus">Lobesia</tp:taxon-name-part> <tp:taxon-name-part taxon-name-part-type="species">botrana</tp:taxon-name-part></tp:taxon-name></italic> (Den. &amp; Schiff.) (<tp:taxon-name><tp:taxon-name-part taxon-name-part-type="order">Lepidoptera</tp:taxon-name-part></tp:taxon-name> <tp:taxon-name><tp:taxon-name-part taxon-name-part-type="family">Tortricidae</tp:taxon-name-part></tp:taxon-name>) in Venetian vineyards.</article-title> <source>Bollettino di Zoologia Agraria, Bachicoltura e Sericoltura II</source> <volume>26</volume>(<issue>2</issue>): <fpage>201</fpage>–<lpage>230</lpage>.</mixed-citation></ref><ref id="B72"><mixed-citation xmlns:xlink="http://www.w3.org/1999/xlink" xlink:type="simple">
            <person-group><name name-style="western"><surname>Marchesini</surname><given-names>E</given-names></name><name name-style="western"><surname>Dalla Montà</surname><given-names>L</given-names></name></person-group> (<year>1998</year>) <article-title>I nemici naturali della tignoletta dell’uva nei vigneti del Veneto.</article-title> <source>Informatore Fitopatologico</source> <volume>48</volume>(<issue>9</issue>): <fpage>3</fpage>–<lpage>10</lpage>.</mixed-citation></ref><ref id="B27"><mixed-citation xmlns:xlink="http://www.w3.org/1999/xlink" xlink:type="simple">
            <person-group><name name-style="western"><surname>Coscollá</surname><given-names>R</given-names></name></person-group> (<year>1997</year>) <source>La polilla del racimo de la vid (<italic><tp:taxon-name><tp:taxon-name-part taxon-name-part-type="genus">Lobesia</tp:taxon-name-part> <tp:taxon-name-part taxon-name-part-type="species">botrana</tp:taxon-name-part></tp:taxon-name></italic> Den. y Schiff.).</source> <publisher-name>Generalitat Valenciana, Consejerfa de Agricultura, Pesca y Alimentación</publisher-name>, <publisher-loc>Valencia, Spain</publisher-loc>, <size units="page">613 pp</size>.</mixed-citation></ref><ref id="B73"><mixed-citation xmlns:xlink="http://www.w3.org/1999/xlink" xlink:type="simple">
            <person-group><name name-style="western"><surname>Marchesini</surname><given-names>E</given-names></name><name name-style="western"><surname>Dalla Montà</surname><given-names>L</given-names></name><name name-style="western"><surname>Sancassani</surname><given-names>GP</given-names></name></person-group> (<year>2006</year>) <article-title>I limitatori naturali delle tignole nell’agroecosistema Vigneto.</article-title> <source>Atti del convegno su “La difesa della vite dalla tignoletta”</source>, <publisher-loc>Bologna</publisher-loc>, <fpage>10</fpage>–<lpage>16</lpage>.</mixed-citation></ref><ref id="B4"><mixed-citation xmlns:xlink="http://www.w3.org/1999/xlink" xlink:type="simple">
            <person-group><name name-style="western"><surname>Bagnoli</surname><given-names>B</given-names></name><name name-style="western"><surname>Lucchi</surname><given-names>A</given-names></name></person-group> (<year>2006</year>) <article-title>Parasitoids of <italic><tp:taxon-name><tp:taxon-name-part taxon-name-part-type="genus">Lobesia</tp:taxon-name-part> <tp:taxon-name-part taxon-name-part-type="species">botrana</tp:taxon-name-part></tp:taxon-name></italic> (Den. &amp; Schiff.) in Tuscany.</article-title> <source>IOBC/WPRS Bulletin</source> <volume>29</volume>(<issue>11</issue>): <fpage>139</fpage>–<lpage>142</lpage>.</mixed-citation></ref><ref id="B19"><mixed-citation xmlns:xlink="http://www.w3.org/1999/xlink" xlink:type="simple">
            <institution xlink:type="simple">CABI</institution> (<year>2016a</year>) <source>Invasive Species Compendium. Datasheet report for <italic><tp:taxon-name><tp:taxon-name-part taxon-name-part-type="genus">Lobesia</tp:taxon-name-part> <tp:taxon-name-part taxon-name-part-type="species">botrana</tp:taxon-name-part></tp:taxon-name></italic> (grape berry moth)</source>. <ext-link xlink:type="simple" ext-link-type="uri" xlink:href="http://www.cabi.org/isc/datasheet/42794">http://www.cabi.org/isc/datasheet/42794</ext-link></mixed-citation></ref><ref id="B120"><mixed-citation xmlns:xlink="http://www.w3.org/1999/xlink" xlink:type="simple">
            <person-group><name name-style="western"><surname>Yu</surname><given-names>DSK</given-names></name><name name-style="western"><surname>Achterberg</surname><given-names>C van</given-names></name><name name-style="western"><surname>Horstmann</surname><given-names>K</given-names></name></person-group> (<year>2012</year>) <source>Taxapad 2012, <tp:taxon-name><tp:taxon-name-part taxon-name-part-type="superfamily">Ichneumonoidea</tp:taxon-name-part></tp:taxon-name> 2011. Database on flash-drive</source>, <publisher-loc>Ottawa</publisher-loc>. <ext-link xlink:type="simple" ext-link-type="uri" xlink:href="http://www.taxapad.com">www.taxapad.com</ext-link></mixed-citation></ref></ref-list></tp:taxon-treatment>
