# Supplementary material for: A review of insect parasitoids associated with Lobesia botrana (Denis & Schiffermüller, 1775) in Italy. 1. Diptera Tachinidae and Hymenoptera Braconidae (Lepidoptera, Tortricidae)
Source: Zookeys. 2017 Jan 23;(647):67–100. doi: 10.3897/zookeys.647.11098 (PMC5345350; doi:10.3897/zookeys.647.11098)
Supplement: XML Treatment for Apanteles sp. [file zookeys.647.11098-treatment20.xml]

<!DOCTYPE tp:taxon-treatment
  PUBLIC "-//TaxonX//DTD Taxonomic Treatment Publishing DTD v0 20100105//EN" "tax-treatment-NSO.dtd">
<tp:taxon-treatment xmlns:tp="http://www.plazi.org/taxpub"><tp:treatment-meta><kwd-group><label>Taxon classification</label><kwd><named-content content-type="kingdom">Animalia</named-content></kwd><kwd><named-content content-type="order">Hymenoptera</named-content></kwd><kwd><named-content content-type="family">Braconidae</named-content></kwd></kwd-group><mixed-citation publication-type="journal"><person-group><name><surname>Scaramozzino</surname><given-names>Pier Luigi</given-names></name><name><surname>Loni</surname><given-names>Augusto</given-names></name><name><surname>Lucchi</surname><given-names>Andrea</given-names></name></person-group><article-title>A review of insect parasitoids associated with <italic><tp:taxon-name><tp:taxon-name-part taxon-name-part-type="genus">Lobesia</tp:taxon-name-part> <tp:taxon-name-part taxon-name-part-type="species">botrana</tp:taxon-name-part></tp:taxon-name></italic> (Denis &amp; Schiffermüller, 1775) in Italy. 1. <tp:taxon-name><tp:taxon-name-part taxon-name-part-type="order">Diptera</tp:taxon-name-part></tp:taxon-name> <tp:taxon-name><tp:taxon-name-part taxon-name-part-type="family">Tachinidae</tp:taxon-name-part></tp:taxon-name> and <tp:taxon-name><tp:taxon-name-part taxon-name-part-type="order">Hymenoptera</tp:taxon-name-part></tp:taxon-name> <tp:taxon-name><tp:taxon-name-part taxon-name-part-type="family">Braconidae</tp:taxon-name-part></tp:taxon-name> (<tp:taxon-name><tp:taxon-name-part taxon-name-part-type="order">Lepidoptera</tp:taxon-name-part></tp:taxon-name>, <tp:taxon-name><tp:taxon-name-part taxon-name-part-type="family">Tortricidae</tp:taxon-name-part></tp:taxon-name>)</article-title><source>Zookeys</source><day>23</day><month>1</month><year>2017</year><volume>2017</volume><issue>647</issue><fpage>67</fpage><lpage>100</lpage><pub-id pub-id-type="doi">10.3897/zookeys.647.11098</pub-id></mixed-citation></tp:treatment-meta><tp:nomenclature><tp:taxon-name>
                    <tp:taxon-name-part taxon-name-part-type="genus">Apanteles</tp:taxon-name-part>
                    <tp:taxon-name-part taxon-name-part-type="uncertainty-rank">sp.</tp:taxon-name-part>
                  </tp:taxon-name><tp:nomenclature-citation-list><tp:nomenclature-citation><tp:taxon-name>
                    <tp:taxon-name-part taxon-name-part-type="genus">Apanteles</tp:taxon-name-part>
                    <tp:taxon-name-part taxon-name-part-type="uncertainty-rank">sp.</tp:taxon-name-part>
                  </tp:taxon-name><comment><xref ref-type="bibr" rid="B87">Nuzzaci and Triggiani 1982</xref>, <xref ref-type="bibr" rid="B68">Luciano et al. 1988</xref>, <xref ref-type="bibr" rid="B83">Moleas 1995</xref>, <xref ref-type="bibr" rid="B27">Coscollá 1997</xref></comment></tp:nomenclature-citation></tp:nomenclature-citation-list></tp:nomenclature><tp:treatment-sec sec-type="distribution" id="SECID0ETTAK"><title>Italian distribution of reared parasitoids.</title><p>Apulia: <xref ref-type="bibr" rid="B87">Nuzzaci and Triggiani 1982</xref></p><p>Sardinia: <xref ref-type="bibr" rid="B68">Luciano et al. 1988</xref></p></tp:treatment-sec><tp:treatment-sec sec-type="distribution" id="SECID0EBUAK"><title>Distribution.</title><p>
                      <italic><tp:taxon-name><tp:taxon-name-part taxon-name-part-type="genus">Apanteles</tp:taxon-name-part></tp:taxon-name></italic> Förster, 1863 is a big cosmopolitan genus which - according to <xref ref-type="bibr" rid="B79">Mason (1981)</xref> - would include between 5,000 and 10,000 species. <xref rid="B119" ref-type="bibr">Yu (1997-2012)</xref> lists a little less than a thousand species. In Europe are reported 195 species (Fauna Europaea).</p></tp:treatment-sec><tp:treatment-sec sec-type="Taxonomic notes" id="SECID0EWUAK"><title>Taxonomic notes.</title><p>
                      <italic><tp:taxon-name><tp:taxon-name-part taxon-name-part-type="genus">Apanteles</tp:taxon-name-part></tp:taxon-name></italic> is a polyphyletic complicated group, both for the high number of species and for the evident morphological convergence accompanied by the characters reduction. <xref ref-type="bibr" rid="B79">Mason (1981)</xref> divided this group in 26 distinct genera (see <xref ref-type="bibr" rid="B118">Whitfield et al. 2002</xref>).</p><p>The situation is still controversial and Mason’s opinion is not accepted by all taxonomists of the group (see note 180 in <xref ref-type="bibr" rid="B16">Broad et al. 2012</xref>).</p></tp:treatment-sec><tp:treatment-sec sec-type="host" id="SECID0ERVAK"><title>Host range.</title><p>Like all <tp:taxon-name><tp:taxon-name-part taxon-name-part-type="subfamily">Microgastrinae</tp:taxon-name-part></tp:taxon-name>, <italic><tp:taxon-name><tp:taxon-name-part taxon-name-part-type="genus">Apanteles</tp:taxon-name-part></tp:taxon-name></italic> spp. are koinobiont endophagous larval parasitoids of <tp:taxon-name><tp:taxon-name-part taxon-name-part-type="order">Lepidoptera</tp:taxon-name-part></tp:taxon-name> <tp:taxon-name><tp:taxon-name-part taxon-name-part-type="clade">Ditrysia</tp:taxon-name-part></tp:taxon-name> and are undoubtedly among the most important parasitoids of this order. For more details, see <xref ref-type="bibr" rid="B100">Shaw and Huddleston (1991)</xref>.</p></tp:treatment-sec><tp:treatment-sec sec-type="Ecological role" id="SECID0ERWAK"><title>Ecological role.</title><p>In Apulia, an unidentified species of <italic><tp:taxon-name><tp:taxon-name-part taxon-name-part-type="genus">Apanteles</tp:taxon-name-part></tp:taxon-name></italic> was repeatedly found in September-October; this emerged from <abbrev xmlns:xlink="http://www.w3.org/1999/xlink" xlink:title="European Grapevine Moth" id="ABBRID0E5WAK" xlink:type="simple">EGVM</abbrev> larvae living on <italic><tp:taxon-name><tp:taxon-name-part taxon-name-part-type="genus">Daphne</tp:taxon-name-part> <tp:taxon-name-part taxon-name-part-type="species">gnidium</tp:taxon-name-part></tp:taxon-name></italic>, with a parasitization rate of approx. 20% (<xref ref-type="bibr" rid="B87">Nuzzaci and Triggiani 1982</xref>). Again, on <italic><tp:taxon-name><tp:taxon-name-part taxon-name-part-type="genus">Daphne</tp:taxon-name-part> <tp:taxon-name-part taxon-name-part-type="species">gnidiun</tp:taxon-name-part></tp:taxon-name></italic> in Sardinia, another unidentified <italic><tp:taxon-name><tp:taxon-name-part taxon-name-part-type="genus">Apanteles</tp:taxon-name-part></tp:taxon-name></italic> was obtained both from <abbrev xmlns:xlink="http://www.w3.org/1999/xlink" xlink:title="European Grapevine Moth" id="ABBRID0EDYAK" xlink:type="simple">EGVM</abbrev> larvae of first and third generation, with parasitization rates of 6.2% and 24.1% respectively (<xref ref-type="bibr" rid="B68">Luciano et al. 1988</xref>).</p></tp:treatment-sec><ref-list><ref id="B87"><mixed-citation xmlns:xlink="http://www.w3.org/1999/xlink" xlink:type="simple">
            <person-group><name name-style="western"><surname>Nuzzaci</surname><given-names>G</given-names></name><name name-style="western"><surname>Triggiani</surname><given-names>O</given-names></name></person-group> (<year>1982</year>) <article-title>Notes on the biocenosis in Puglia of <tp:taxon-name><tp:taxon-name-part taxon-name-part-type="genus">Lobesia</tp:taxon-name-part> (<tp:taxon-name-part taxon-name-part-type="subgenus">Polychrosis</tp:taxon-name-part>) <tp:taxon-name-part taxon-name-part-type="species">botrana</tp:taxon-name-part></tp:taxon-name> (Schiff.) (<tp:taxon-name><tp:taxon-name-part taxon-name-part-type="order">Lepidoptera</tp:taxon-name-part></tp:taxon-name>: <tp:taxon-name><tp:taxon-name-part taxon-name-part-type="family">Tortricidae</tp:taxon-name-part></tp:taxon-name>) exclusive to <italic><tp:taxon-name><tp:taxon-name-part taxon-name-part-type="genus">Daphne</tp:taxon-name-part> <tp:taxon-name-part taxon-name-part-type="species">gnidium</tp:taxon-name-part></tp:taxon-name></italic> L.</article-title> <source>Entomologica</source> <volume>17</volume>: <fpage>47</fpage>–<lpage>52</lpage>.</mixed-citation></ref><ref id="B68"><mixed-citation xmlns:xlink="http://www.w3.org/1999/xlink" xlink:type="simple">
            <person-group><name name-style="western"><surname>Luciano</surname><given-names>P</given-names></name><name name-style="western"><surname>Delrio</surname><given-names>G</given-names></name><name name-style="western"><surname>Prota</surname><given-names>R</given-names></name></person-group> (<year>1988</year>) <article-title>Osservazioni sulle popolazioni di <italic><tp:taxon-name><tp:taxon-name-part taxon-name-part-type="genus">Lobesia</tp:taxon-name-part> <tp:taxon-name-part taxon-name-part-type="species">botrana</tp:taxon-name-part></tp:taxon-name></italic> (Den. &amp; Schiff.) su <italic><tp:taxon-name><tp:taxon-name-part taxon-name-part-type="genus">Daphne</tp:taxon-name-part> <tp:taxon-name-part taxon-name-part-type="species">gnidium</tp:taxon-name-part></tp:taxon-name></italic> L. in Sardegna.</article-title> <source>Atti XV Congresso Nazionale Italiano di Entomologia, L’Aquila</source> <volume>1988</volume>: <fpage>543</fpage>–<lpage>548</lpage>.</mixed-citation></ref><ref id="B83"><mixed-citation xmlns:xlink="http://www.w3.org/1999/xlink" xlink:type="simple">
            <person-group><name name-style="western"><surname>Moleas</surname><given-names>T</given-names></name></person-group> (<year>1995</year>) <article-title>Lotta alle tignole della vite da tavola nell’Italia meridionale.</article-title> <source>Informatore Fitopatologico</source> <volume>45</volume>: <fpage>8</fpage>–<lpage>11</lpage>.</mixed-citation></ref><ref id="B27"><mixed-citation xmlns:xlink="http://www.w3.org/1999/xlink" xlink:type="simple">
            <person-group><name name-style="western"><surname>Coscollá</surname><given-names>R</given-names></name></person-group> (<year>1997</year>) <source>La polilla del racimo de la vid (<italic><tp:taxon-name><tp:taxon-name-part taxon-name-part-type="genus">Lobesia</tp:taxon-name-part> <tp:taxon-name-part taxon-name-part-type="species">botrana</tp:taxon-name-part></tp:taxon-name></italic> Den. y Schiff.).</source> <publisher-name>Generalitat Valenciana, Consejerfa de Agricultura, Pesca y Alimentación</publisher-name>, <publisher-loc>Valencia, Spain</publisher-loc>, <size units="page">613 pp</size>.</mixed-citation></ref><ref id="B79"><mixed-citation xmlns:xlink="http://www.w3.org/1999/xlink" xlink:type="simple">
            <person-group><name name-style="western"><surname>Mason</surname><given-names>WRM</given-names></name></person-group> (<year>1981</year>) <article-title>The polyphyletic nature of <italic><tp:taxon-name><tp:taxon-name-part taxon-name-part-type="genus">Apanteles</tp:taxon-name-part></tp:taxon-name></italic> Foerster (<tp:taxon-name><tp:taxon-name-part taxon-name-part-type="order">Hymenoptera</tp:taxon-name-part></tp:taxon-name>: <tp:taxon-name><tp:taxon-name-part taxon-name-part-type="family">Braconidae</tp:taxon-name-part></tp:taxon-name>): A phylogeny and reclassification of <tp:taxon-name><tp:taxon-name-part taxon-name-part-type="subfamily">Microgastrinae</tp:taxon-name-part></tp:taxon-name>.</article-title> <source>Memoirs of the Entomological Society of Canada</source> <volume>115</volume>: <fpage>1</fpage>–<lpage>147</lpage>. <ext-link xlink:type="simple" ext-link-type="doi" xlink:href="10.4039/entm113115fv">https://doi.org/10.4039/entm113115fv</ext-link></mixed-citation></ref><ref id="B119"><mixed-citation xmlns:xlink="http://www.w3.org/1999/xlink" xlink:type="simple">
            <person-group><name name-style="western"><surname>Yu</surname><given-names>DSK</given-names></name></person-group> (<year>1997–2012</year>) <source>Home of <tp:taxon-name><tp:taxon-name-part taxon-name-part-type="superfamily">Ichneumonoidea</tp:taxon-name-part></tp:taxon-name></source>. <ext-link xlink:type="simple" ext-link-type="uri" xlink:href="http://www.taxapad.com/">http://www.taxapad.com/</ext-link></mixed-citation></ref><ref id="B118"><mixed-citation xmlns:xlink="http://www.w3.org/1999/xlink" xlink:type="simple">
            <person-group><name name-style="western"><surname>Whitfield</surname><given-names>JB</given-names></name><name name-style="western"><surname>Mardulyn</surname><given-names>P</given-names></name><name name-style="western"><surname>Austin</surname><given-names>AD</given-names></name><name name-style="western"><surname>Dowton</surname><given-names>M</given-names></name></person-group> (<year>2002</year>) <article-title>Phylogenetic relationships among microgastrine braconid wasp genera based on data from the 16S, COI and 28S genes and morphology.</article-title> <source>Systematic Entomology</source> <volume>27</volume>: <fpage>337</fpage>–<lpage>359</lpage>. <ext-link xlink:type="simple" ext-link-type="doi" xlink:href="10.1046/j.1365-3113.2002.00183.x">https://doi.org/10.1046/j.1365-3113.2002.00183.x</ext-link></mixed-citation></ref><ref id="B16"><mixed-citation xmlns:xlink="http://www.w3.org/1999/xlink" xlink:type="simple">
            <person-group><name name-style="western"><surname>Broad</surname><given-names>GR</given-names></name><name name-style="western"><surname>Shaw</surname><given-names>MR</given-names></name><name name-style="western"><surname>Godfray</surname><given-names>HCJ</given-names></name></person-group> (<year>2012</year>) <source>Checklist of British and Irish <tp:taxon-name><tp:taxon-name-part taxon-name-part-type="family">Braconidae</tp:taxon-name-part></tp:taxon-name> (<tp:taxon-name><tp:taxon-name-part taxon-name-part-type="order">Hymenoptera</tp:taxon-name-part></tp:taxon-name>)</source>. <ext-link xlink:type="simple" ext-link-type="uri" xlink:href="http://www.nhm.ac.uk/resources-rx/files/braconidae-checklist-for-web-34139.pdf">http://www.nhm.ac.uk/resources-rx/files/braconidae-checklist-for-web-34139.pdf</ext-link></mixed-citation></ref><ref id="B100"><mixed-citation xmlns:xlink="http://www.w3.org/1999/xlink" xlink:type="simple">
            <person-group><name name-style="western"><surname>Shaw</surname><given-names>MR</given-names></name><name name-style="western"><surname>Huddleston</surname><given-names>T</given-names></name></person-group> (<year>1991</year>) <article-title>Classification and biology of braconid wasps (<tp:taxon-name><tp:taxon-name-part taxon-name-part-type="order">Hymenoptera</tp:taxon-name-part></tp:taxon-name>: <tp:taxon-name><tp:taxon-name-part taxon-name-part-type="family">Braconidae</tp:taxon-name-part></tp:taxon-name>).</article-title> <source>Handbooks for the Identification of British Insects</source> <volume>7</volume>: <fpage>1</fpage>–<lpage>126</lpage>.</mixed-citation></ref></ref-list></tp:taxon-treatment>
