# Supplementary material for: A review of insect parasitoids associated with Lobesia botrana (Denis & Schiffermüller, 1775) in Italy. 1. Diptera Tachinidae and Hymenoptera Braconidae (Lepidoptera, Tortricidae)
Source: Zookeys. 2017 Jan 23;(647):67–100. doi: 10.3897/zookeys.647.11098 (PMC5345350; doi:10.3897/zookeys.647.11098)
Supplement: XML Treatment for Microgaster rufipes [file zookeys.647.11098-treatment22.xml]

<!DOCTYPE tp:taxon-treatment
  PUBLIC "-//TaxonX//DTD Taxonomic Treatment Publishing DTD v0 20100105//EN" "tax-treatment-NSO.dtd">
<tp:taxon-treatment xmlns:tp="http://www.plazi.org/taxpub"><tp:treatment-meta><kwd-group><label>Taxon classification</label><kwd><named-content content-type="kingdom">Animalia</named-content></kwd><kwd><named-content content-type="order">Hymenoptera</named-content></kwd><kwd><named-content content-type="family">Braconidae</named-content></kwd></kwd-group><mixed-citation publication-type="journal"><person-group><name><surname>Scaramozzino</surname><given-names>Pier Luigi</given-names></name><name><surname>Loni</surname><given-names>Augusto</given-names></name><name><surname>Lucchi</surname><given-names>Andrea</given-names></name></person-group><article-title>A review of insect parasitoids associated with <italic><tp:taxon-name><tp:taxon-name-part taxon-name-part-type="genus">Lobesia</tp:taxon-name-part> <tp:taxon-name-part taxon-name-part-type="species">botrana</tp:taxon-name-part></tp:taxon-name></italic> (Denis &amp; Schiffermüller, 1775) in Italy. 1. <tp:taxon-name><tp:taxon-name-part taxon-name-part-type="order">Diptera</tp:taxon-name-part></tp:taxon-name> <tp:taxon-name><tp:taxon-name-part taxon-name-part-type="family">Tachinidae</tp:taxon-name-part></tp:taxon-name> and <tp:taxon-name><tp:taxon-name-part taxon-name-part-type="order">Hymenoptera</tp:taxon-name-part></tp:taxon-name> <tp:taxon-name><tp:taxon-name-part taxon-name-part-type="family">Braconidae</tp:taxon-name-part></tp:taxon-name> (<tp:taxon-name><tp:taxon-name-part taxon-name-part-type="order">Lepidoptera</tp:taxon-name-part></tp:taxon-name>, <tp:taxon-name><tp:taxon-name-part taxon-name-part-type="family">Tortricidae</tp:taxon-name-part></tp:taxon-name>)</article-title><source>Zookeys</source><day>23</day><month>1</month><year>2017</year><volume>2017</volume><issue>647</issue><fpage>67</fpage><lpage>100</lpage><pub-id pub-id-type="doi">10.3897/zookeys.647.11098</pub-id></mixed-citation></tp:treatment-meta><tp:nomenclature><tp:taxon-name>
                    <tp:taxon-name-part taxon-name-part-type="genus">Microgaster</tp:taxon-name-part>
                    <tp:taxon-name-part taxon-name-part-type="species">rufipes</tp:taxon-name-part>
                  </tp:taxon-name><tp:taxon-authority>Nees, 1834 [= Microgaster globata auctt., not (Linnaeus, 1758)]</tp:taxon-authority><tp:nomenclature-citation-list><tp:nomenclature-citation><tp:taxon-name>
                        <tp:taxon-name-part taxon-name-part-type="genus">Microgaster</tp:taxon-name-part> <tp:taxon-name-part taxon-name-part-type="species">globata</tp:taxon-name-part></tp:taxon-name><comment>: <xref ref-type="bibr" rid="B23">Catoni 1914</xref>, <xref ref-type="bibr" rid="B104">Stellwaag 1928</xref></comment></tp:nomenclature-citation></tp:nomenclature-citation-list></tp:nomenclature><tp:treatment-sec sec-type="distribution" id="SECID0EW5AK"><title>Italian distribution of reared parasitoids.</title><p>Trentino-South Tyrol: <xref ref-type="bibr" rid="B23">Catoni 1914</xref>, <xref ref-type="bibr" rid="B104">Stellwaag 1928</xref></p></tp:treatment-sec><tp:treatment-sec sec-type="distribution" id="SECID0ED6AK"><title>Distribution.</title><p>
                      <italic><tp:taxon-name><tp:taxon-name-part taxon-name-part-type="genus">Microgaster</tp:taxon-name-part></tp:taxon-name></italic> is a cosmopolitan genus, fairly rich in species. <xref rid="B119" ref-type="bibr">Yu (1997-2012)</xref> reports 178 species, 45 of which in Europe (Fauna Europaea).</p></tp:treatment-sec><tp:treatment-sec sec-type="Taxonomic notes" id="SECID0EU6AK"><title>Taxonomic notes.</title><p>In the past, the name “<italic><tp:taxon-name><tp:taxon-name-part taxon-name-part-type="species">globata</tp:taxon-name-part></tp:taxon-name></italic>” was often referred to the European species of <italic><tp:taxon-name><tp:taxon-name-part taxon-name-part-type="genus">Microgaster</tp:taxon-name-part></tp:taxon-name></italic> Latreille, 1804, characterized by red hind femora. Nowadays we do not know exactly to what species the old quotes of many authors refer (<xref ref-type="bibr" rid="B84">Nixon 1968</xref>). This is probably the case of the records of <xref ref-type="bibr" rid="B23">Catoni (1914)</xref> and Schwangart (<xref ref-type="bibr" rid="B104">Stellwaag 1928</xref>). Recently Van <xref ref-type="bibr" rid="B1">Achterberg (2014)</xref> addressed the issue and eventually renamed <italic><tp:taxon-name><tp:taxon-name-part taxon-name-part-type="genus">Microgaster</tp:taxon-name-part> <tp:taxon-name-part taxon-name-part-type="species">globatus</tp:taxon-name-part></tp:taxon-name></italic> auctt. with the oldest available name <italic><tp:taxon-name><tp:taxon-name-part taxon-name-part-type="genus">Microgaster</tp:taxon-name-part> <tp:taxon-name-part taxon-name-part-type="species">rufipes</tp:taxon-name-part></tp:taxon-name></italic> Nees, 1834.</p><p>The species is now reported in the Fauna Europaea as <italic><tp:taxon-name><tp:taxon-name-part taxon-name-part-type="genus">Microgaster</tp:taxon-name-part> <tp:taxon-name-part taxon-name-part-type="species">rufipes</tp:taxon-name-part></tp:taxon-name></italic> Nees, 1834, but is still listed by <xref ref-type="bibr" rid="B16">Broad et al. (2012</xref>, <xref ref-type="bibr" rid="B17">2016</xref>) and <xref ref-type="bibr" rid="B120">Yu et al. (2012)</xref> under the incorrect name of <italic><tp:taxon-name><tp:taxon-name-part taxon-name-part-type="genus">Microgaster</tp:taxon-name-part> <tp:taxon-name-part taxon-name-part-type="species">globata</tp:taxon-name-part></tp:taxon-name></italic>.</p></tp:treatment-sec><tp:treatment-sec sec-type="host" id="SECID0EVCBK"><title>Host range.</title><p>
                      <xref ref-type="bibr" rid="B120">Yu et al. (2012)</xref> list fifty hosts, many of which are tortricids. Those of <xref ref-type="bibr" rid="B23">Catoni (1914)</xref> and Schwangart (<xref ref-type="bibr" rid="B104">Stellwaag 1928</xref>) are the only references of <italic><tp:taxon-name><tp:taxon-name-part taxon-name-part-type="genus">Microgaster</tp:taxon-name-part> <tp:taxon-name-part taxon-name-part-type="species">globata</tp:taxon-name-part></tp:taxon-name></italic> on <italic><tp:taxon-name><tp:taxon-name-part taxon-name-part-type="genus">Lobesia</tp:taxon-name-part> <tp:taxon-name-part taxon-name-part-type="species">botrana</tp:taxon-name-part></tp:taxon-name></italic>.</p></tp:treatment-sec><ref-list><ref id="B23"><mixed-citation xmlns:xlink="http://www.w3.org/1999/xlink" xlink:type="simple">
            <person-group><name name-style="western"><surname>Catoni</surname><given-names>G</given-names></name></person-group> (<year>1914</year>) <article-title>Die Traubenwickler (<italic><tp:taxon-name><tp:taxon-name-part taxon-name-part-type="genus">Polychrosis</tp:taxon-name-part> <tp:taxon-name-part taxon-name-part-type="species">botrana</tp:taxon-name-part></tp:taxon-name></italic> Schiff. und <italic><tp:taxon-name><tp:taxon-name-part taxon-name-part-type="genus">Conchylis</tp:taxon-name-part> <tp:taxon-name-part taxon-name-part-type="species">ambiguella</tp:taxon-name-part></tp:taxon-name></italic> Hübn.) und ihre natürlichen Feinde in Südtyrol.</article-title> <source>Zeitschrift für angewandte Entomologie</source> <volume>1</volume>(<issue>2</issue>): <fpage>248</fpage>–<lpage>259</lpage>. <ext-link xlink:type="simple" ext-link-type="doi" xlink:href="10.1111/j.1439-0418.1914.tb01129.x">https://doi.org/10.1111/j.1439-0418.1914.tb01129.x</ext-link></mixed-citation></ref><ref id="B104"><mixed-citation xmlns:xlink="http://www.w3.org/1999/xlink" xlink:type="simple">
            <person-group><name name-style="western"><surname>Stellwaag</surname><given-names>F</given-names></name></person-group> (<year>1928</year>) <source>Die Weinbauinsekten der Kulturländer, Lehr- und Handbuch.</source> <publisher-name>Verlagsbuchhandlung Paul Parey</publisher-name>, <publisher-loc>Berlin</publisher-loc>, <size units="page">884 pp</size>.</mixed-citation></ref><ref id="B119"><mixed-citation xmlns:xlink="http://www.w3.org/1999/xlink" xlink:type="simple">
            <person-group><name name-style="western"><surname>Yu</surname><given-names>DSK</given-names></name></person-group> (<year>1997–2012</year>) <source>Home of <tp:taxon-name><tp:taxon-name-part taxon-name-part-type="superfamily">Ichneumonoidea</tp:taxon-name-part></tp:taxon-name></source>. <ext-link xlink:type="simple" ext-link-type="uri" xlink:href="http://www.taxapad.com/">http://www.taxapad.com/</ext-link></mixed-citation></ref><ref id="B84"><mixed-citation xmlns:xlink="http://www.w3.org/1999/xlink" xlink:type="simple">
            <person-group><name name-style="western"><surname>Nixon</surname><given-names>GEJ</given-names></name></person-group> (<year>1968</year>) <article-title>A revision of the genus <italic><tp:taxon-name><tp:taxon-name-part taxon-name-part-type="genus">Microgaster</tp:taxon-name-part></tp:taxon-name></italic> Latreille (<tp:taxon-name><tp:taxon-name-part taxon-name-part-type="order">Hymenoptera</tp:taxon-name-part></tp:taxon-name>: <tp:taxon-name><tp:taxon-name-part taxon-name-part-type="family">Braconidae</tp:taxon-name-part></tp:taxon-name>).</article-title> <source>Bulletin of the British Museum (Natural History) (Entomology) Supplement</source> <volume>22</volume>: <fpage>33</fpage>–<lpage>72</lpage>. <ext-link xlink:type="simple" ext-link-type="doi" xlink:href="10.5962/bhl.part.9950">https://doi.org/10.5962/bhl.part.9950</ext-link></mixed-citation></ref><ref id="B1"><mixed-citation xmlns:xlink="http://www.w3.org/1999/xlink" xlink:type="simple">
            <person-group><name name-style="western"><surname>Achterberg</surname><given-names>C van</given-names></name></person-group> (<year>2014</year>) <article-title>Notes on the checklist of <tp:taxon-name><tp:taxon-name-part taxon-name-part-type="family">Braconidae</tp:taxon-name-part></tp:taxon-name> (<tp:taxon-name><tp:taxon-name-part taxon-name-part-type="order">Hymenoptera</tp:taxon-name-part></tp:taxon-name>) from Switzerland.</article-title> <source>Mitteilungen der Schwaizerischen Entomologischen Gesellschaft</source> <volume>87</volume>: <fpage>191</fpage>–<lpage>213</lpage>.</mixed-citation></ref><ref id="B16"><mixed-citation xmlns:xlink="http://www.w3.org/1999/xlink" xlink:type="simple">
            <person-group><name name-style="western"><surname>Broad</surname><given-names>GR</given-names></name><name name-style="western"><surname>Shaw</surname><given-names>MR</given-names></name><name name-style="western"><surname>Godfray</surname><given-names>HCJ</given-names></name></person-group> (<year>2012</year>) <source>Checklist of British and Irish <tp:taxon-name><tp:taxon-name-part taxon-name-part-type="family">Braconidae</tp:taxon-name-part></tp:taxon-name> (<tp:taxon-name><tp:taxon-name-part taxon-name-part-type="order">Hymenoptera</tp:taxon-name-part></tp:taxon-name>)</source>. <ext-link xlink:type="simple" ext-link-type="uri" xlink:href="http://www.nhm.ac.uk/resources-rx/files/braconidae-checklist-for-web-34139.pdf">http://www.nhm.ac.uk/resources-rx/files/braconidae-checklist-for-web-34139.pdf</ext-link></mixed-citation></ref><ref id="B17"><mixed-citation xmlns:xlink="http://www.w3.org/1999/xlink" xlink:type="simple">
            <person-group><name name-style="western"><surname>Broad</surname><given-names>GR</given-names></name><name name-style="western"><surname>Shaw</surname><given-names>MR</given-names></name><name name-style="western"><surname>Godfray</surname><given-names>HCJ</given-names></name></person-group> (<year>2016</year>) <article-title>Checklist of British and Irish <tp:taxon-name><tp:taxon-name-part taxon-name-part-type="order">Hymenoptera</tp:taxon-name-part></tp:taxon-name> - <tp:taxon-name><tp:taxon-name-part taxon-name-part-type="family">Braconidae</tp:taxon-name-part></tp:taxon-name>.</article-title> <source>Biodiversity Data Journal</source> <volume>4</volume>: <elocation-id>e8151</elocation-id>. <ext-link xlink:type="simple" ext-link-type="doi" xlink:href="10.3897/BDJ.4.e8151">https://doi.org/10.3897/BDJ.4.e8151</ext-link></mixed-citation></ref><ref id="B120"><mixed-citation xmlns:xlink="http://www.w3.org/1999/xlink" xlink:type="simple">
            <person-group><name name-style="western"><surname>Yu</surname><given-names>DSK</given-names></name><name name-style="western"><surname>Achterberg</surname><given-names>C van</given-names></name><name name-style="western"><surname>Horstmann</surname><given-names>K</given-names></name></person-group> (<year>2012</year>) <source>Taxapad 2012, <tp:taxon-name><tp:taxon-name-part taxon-name-part-type="superfamily">Ichneumonoidea</tp:taxon-name-part></tp:taxon-name> 2011. Database on flash-drive</source>, <publisher-loc>Ottawa</publisher-loc>. <ext-link xlink:type="simple" ext-link-type="uri" xlink:href="http://www.taxapad.com">www.taxapad.com</ext-link></mixed-citation></ref></ref-list></tp:taxon-treatment>
