# Supplementary material for: A review of insect parasitoids associated with Lobesia botrana (Denis & Schiffermüller, 1775) in Italy. 1. Diptera Tachinidae and Hymenoptera Braconidae (Lepidoptera, Tortricidae)
Source: Zookeys. 2017 Jan 23;(647):67–100. doi: 10.3897/zookeys.647.11098 (PMC5345350; doi:10.3897/zookeys.647.11098)
Supplement: XML Treatment for Microplitis sp. [file zookeys.647.11098-treatment23.xml]

<!DOCTYPE tp:taxon-treatment
  PUBLIC "-//TaxonX//DTD Taxonomic Treatment Publishing DTD v0 20100105//EN" "tax-treatment-NSO.dtd">
<tp:taxon-treatment xmlns:tp="http://www.plazi.org/taxpub"><tp:treatment-meta><kwd-group><label>Taxon classification</label><kwd><named-content content-type="kingdom">Animalia</named-content></kwd><kwd><named-content content-type="order">Hymenoptera</named-content></kwd><kwd><named-content content-type="family">Braconidae</named-content></kwd></kwd-group><mixed-citation publication-type="journal"><person-group><name><surname>Scaramozzino</surname><given-names>Pier Luigi</given-names></name><name><surname>Loni</surname><given-names>Augusto</given-names></name><name><surname>Lucchi</surname><given-names>Andrea</given-names></name></person-group><article-title>A review of insect parasitoids associated with <italic><tp:taxon-name><tp:taxon-name-part taxon-name-part-type="genus">Lobesia</tp:taxon-name-part> <tp:taxon-name-part taxon-name-part-type="species">botrana</tp:taxon-name-part></tp:taxon-name></italic> (Denis &amp; Schiffermüller, 1775) in Italy. 1. <tp:taxon-name><tp:taxon-name-part taxon-name-part-type="order">Diptera</tp:taxon-name-part></tp:taxon-name> <tp:taxon-name><tp:taxon-name-part taxon-name-part-type="family">Tachinidae</tp:taxon-name-part></tp:taxon-name> and <tp:taxon-name><tp:taxon-name-part taxon-name-part-type="order">Hymenoptera</tp:taxon-name-part></tp:taxon-name> <tp:taxon-name><tp:taxon-name-part taxon-name-part-type="family">Braconidae</tp:taxon-name-part></tp:taxon-name> (<tp:taxon-name><tp:taxon-name-part taxon-name-part-type="order">Lepidoptera</tp:taxon-name-part></tp:taxon-name>, <tp:taxon-name><tp:taxon-name-part taxon-name-part-type="family">Tortricidae</tp:taxon-name-part></tp:taxon-name>)</article-title><source>Zookeys</source><day>23</day><month>1</month><year>2017</year><volume>2017</volume><issue>647</issue><fpage>67</fpage><lpage>100</lpage><pub-id pub-id-type="doi">10.3897/zookeys.647.11098</pub-id></mixed-citation></tp:treatment-meta><tp:nomenclature><tp:taxon-name>
                    <tp:taxon-name-part taxon-name-part-type="genus">Microplitis</tp:taxon-name-part>
                    <tp:taxon-name-part taxon-name-part-type="uncertainty-rank">sp.</tp:taxon-name-part>
                  </tp:taxon-name><tp:nomenclature-citation-list><tp:nomenclature-citation><tp:taxon-name>
                    <tp:taxon-name-part taxon-name-part-type="genus">Microplitis</tp:taxon-name-part>
                    <tp:taxon-name-part taxon-name-part-type="uncertainty-rank">sp.</tp:taxon-name-part>
                  </tp:taxon-name><comment><xref ref-type="bibr" rid="B70">Marchesini and Dalla Montà 1992</xref>, <xref ref-type="bibr" rid="B71">1994</xref>, <xref ref-type="bibr" rid="B72">1998</xref>, <xref ref-type="bibr" rid="B27">Coscollá 1997</xref>, <xref ref-type="bibr" rid="B26">Colombera et al. 2001</xref>, <xref ref-type="bibr" rid="B73">Marchesini et al. 2006</xref></comment></tp:nomenclature-citation><!--PageBreak--></tp:nomenclature-citation-list></tp:nomenclature><tp:treatment-sec sec-type="distribution" id="SECID0EZFBK"><title>Italian distribution of reared parasitoids.</title><p>Piedmont: <xref ref-type="bibr" rid="B26">Colombera et al. 2001</xref></p><p>Veneto: <xref ref-type="bibr" rid="B70">Marchesini and Dalla Montà 1992</xref>, <xref ref-type="bibr" rid="B71">1994</xref>, <xref ref-type="bibr" rid="B72">1998</xref>, <xref ref-type="bibr" rid="B73">Marchesini et al. 2006</xref></p></tp:treatment-sec><tp:treatment-sec sec-type="distribution" id="SECID0ETGBK"><title>Distribution.</title><p>
                      <italic><tp:taxon-name><tp:taxon-name-part taxon-name-part-type="genus">Microplitis</tp:taxon-name-part></tp:taxon-name></italic> Förster, 1863 is a cosmopolitan genus that counts about 180 species.</p></tp:treatment-sec><tp:treatment-sec sec-type="host" id="SECID0EAHBK"><title>Host range.</title><p>All the species of this genus are solitary or gregarious endoparasitoids of Lepidopteran larvae (especially <tp:taxon-name><tp:taxon-name-part taxon-name-part-type="family">Noctuidae</tp:taxon-name-part></tp:taxon-name>).</p></tp:treatment-sec><tp:treatment-sec sec-type="Ecological role" id="SECID0ELHBK"><title>Ecological role.</title><p>Both <xref rid="B71" ref-type="bibr">Marchesini et al. (1994</xref>, <xref ref-type="bibr" rid="B73">2006</xref>) and <xref ref-type="bibr" rid="B26">Colombera et al. (2001)</xref> have obtained a few specimens of an unidentified species of <italic><tp:taxon-name><tp:taxon-name-part taxon-name-part-type="genus">Microplitis</tp:taxon-name-part></tp:taxon-name></italic> by <abbrev xmlns:xlink="http://www.w3.org/1999/xlink" xlink:title="European Grapevine Moth" id="ABBRID0EEIBK" xlink:type="simple">EGVM</abbrev> larvae of the second generation.</p></tp:treatment-sec><ref-list><ref id="B70"><mixed-citation xmlns:xlink="http://www.w3.org/1999/xlink" xlink:type="simple">
            <person-group><name name-style="western"><surname>Marchesini</surname><given-names>E</given-names></name><name name-style="western"><surname>Dalla Montà</surname><given-names>L</given-names></name></person-group> (<year>1992</year>) <article-title>Observations sur les facteurs limitants naturels des vers de la grappe.</article-title> <source>IOBC/WPRS Bulletin</source> <volume>15</volume>(<issue>2</issue>): <lpage>10</lpage>.</mixed-citation></ref><ref id="B71"><mixed-citation xmlns:xlink="http://www.w3.org/1999/xlink" xlink:type="simple">
            <person-group><name name-style="western"><surname>Marchesini</surname><given-names>E</given-names></name><name name-style="western"><surname>Dalla Montà</surname><given-names>L</given-names></name></person-group> (<year>1994</year>) <article-title>Observations on natural enemies of <italic><tp:taxon-name><tp:taxon-name-part taxon-name-part-type="genus">Lobesia</tp:taxon-name-part> <tp:taxon-name-part taxon-name-part-type="species">botrana</tp:taxon-name-part></tp:taxon-name></italic> (Den. &amp; Schiff.) (<tp:taxon-name><tp:taxon-name-part taxon-name-part-type="order">Lepidoptera</tp:taxon-name-part></tp:taxon-name> <tp:taxon-name><tp:taxon-name-part taxon-name-part-type="family">Tortricidae</tp:taxon-name-part></tp:taxon-name>) in Venetian vineyards.</article-title> <source>Bollettino di Zoologia Agraria, Bachicoltura e Sericoltura II</source> <volume>26</volume>(<issue>2</issue>): <fpage>201</fpage>–<lpage>230</lpage>.</mixed-citation></ref><ref id="B72"><mixed-citation xmlns:xlink="http://www.w3.org/1999/xlink" xlink:type="simple">
            <person-group><name name-style="western"><surname>Marchesini</surname><given-names>E</given-names></name><name name-style="western"><surname>Dalla Montà</surname><given-names>L</given-names></name></person-group> (<year>1998</year>) <article-title>I nemici naturali della tignoletta dell’uva nei vigneti del Veneto.</article-title> <source>Informatore Fitopatologico</source> <volume>48</volume>(<issue>9</issue>): <fpage>3</fpage>–<lpage>10</lpage>.</mixed-citation></ref><ref id="B27"><mixed-citation xmlns:xlink="http://www.w3.org/1999/xlink" xlink:type="simple">
            <person-group><name name-style="western"><surname>Coscollá</surname><given-names>R</given-names></name></person-group> (<year>1997</year>) <source>La polilla del racimo de la vid (<italic><tp:taxon-name><tp:taxon-name-part taxon-name-part-type="genus">Lobesia</tp:taxon-name-part> <tp:taxon-name-part taxon-name-part-type="species">botrana</tp:taxon-name-part></tp:taxon-name></italic> Den. y Schiff.).</source> <publisher-name>Generalitat Valenciana, Consejerfa de Agricultura, Pesca y Alimentación</publisher-name>, <publisher-loc>Valencia, Spain</publisher-loc>, <size units="page">613 pp</size>.</mixed-citation></ref><ref id="B26"><mixed-citation xmlns:xlink="http://www.w3.org/1999/xlink" xlink:type="simple">
            <person-group><name name-style="western"><surname>Colombera</surname><given-names>S</given-names></name><name name-style="western"><surname>Alma</surname><given-names>A</given-names></name><name name-style="western"><surname>Arzone</surname><given-names>A</given-names></name></person-group> (<year>2001</year>) <article-title>Comparison between the parasitoids of <italic><tp:taxon-name><tp:taxon-name-part taxon-name-part-type="genus">Lobesia</tp:taxon-name-part> <tp:taxon-name-part taxon-name-part-type="species">botrana</tp:taxon-name-part></tp:taxon-name></italic> and <italic><tp:taxon-name><tp:taxon-name-part taxon-name-part-type="genus">Eupoecilia</tp:taxon-name-part> <tp:taxon-name-part taxon-name-part-type="species">ambiguella</tp:taxon-name-part></tp:taxon-name></italic> in conventional and integrated vineyards.</article-title> <source>IOBC/WPRS Bulletin</source> <volume>24</volume>(<issue>7</issue>): <fpage>91</fpage>–<lpage>96</lpage>.</mixed-citation></ref><ref id="B73"><mixed-citation xmlns:xlink="http://www.w3.org/1999/xlink" xlink:type="simple">
            <person-group><name name-style="western"><surname>Marchesini</surname><given-names>E</given-names></name><name name-style="western"><surname>Dalla Montà</surname><given-names>L</given-names></name><name name-style="western"><surname>Sancassani</surname><given-names>GP</given-names></name></person-group> (<year>2006</year>) <article-title>I limitatori naturali delle tignole nell’agroecosistema Vigneto.</article-title> <source>Atti del convegno su “La difesa della vite dalla tignoletta”</source>, <publisher-loc>Bologna</publisher-loc>, <fpage>10</fpage>–<lpage>16</lpage>.</mixed-citation></ref></ref-list></tp:taxon-treatment>
