# Supplementary material for: A review of insect parasitoids associated with Lobesia botrana (Denis & Schiffermüller, 1775) in Italy. 1. Diptera Tachinidae and Hymenoptera Braconidae (Lepidoptera, Tortricidae)
Source: Zookeys. 2017 Jan 23;(647):67–100. doi: 10.3897/zookeys.647.11098 (PMC5345350; doi:10.3897/zookeys.647.11098)
Supplement: XML Treatment for Microplitis tuberculifer [file zookeys.647.11098-treatment24.xml]

<!DOCTYPE tp:taxon-treatment
  PUBLIC "-//TaxonX//DTD Taxonomic Treatment Publishing DTD v0 20100105//EN" "tax-treatment-NSO.dtd">
<tp:taxon-treatment xmlns:tp="http://www.plazi.org/taxpub"><tp:treatment-meta><kwd-group><label>Taxon classification</label><kwd><named-content content-type="kingdom">Animalia</named-content></kwd><kwd><named-content content-type="order">Hymenoptera</named-content></kwd><kwd><named-content content-type="family">Braconidae</named-content></kwd></kwd-group><mixed-citation publication-type="journal"><person-group><name><surname>Scaramozzino</surname><given-names>Pier Luigi</given-names></name><name><surname>Loni</surname><given-names>Augusto</given-names></name><name><surname>Lucchi</surname><given-names>Andrea</given-names></name></person-group><article-title>A review of insect parasitoids associated with <italic><tp:taxon-name><tp:taxon-name-part taxon-name-part-type="genus">Lobesia</tp:taxon-name-part> <tp:taxon-name-part taxon-name-part-type="species">botrana</tp:taxon-name-part></tp:taxon-name></italic> (Denis &amp; Schiffermüller, 1775) in Italy. 1. <tp:taxon-name><tp:taxon-name-part taxon-name-part-type="order">Diptera</tp:taxon-name-part></tp:taxon-name> <tp:taxon-name><tp:taxon-name-part taxon-name-part-type="family">Tachinidae</tp:taxon-name-part></tp:taxon-name> and <tp:taxon-name><tp:taxon-name-part taxon-name-part-type="order">Hymenoptera</tp:taxon-name-part></tp:taxon-name> <tp:taxon-name><tp:taxon-name-part taxon-name-part-type="family">Braconidae</tp:taxon-name-part></tp:taxon-name> (<tp:taxon-name><tp:taxon-name-part taxon-name-part-type="order">Lepidoptera</tp:taxon-name-part></tp:taxon-name>, <tp:taxon-name><tp:taxon-name-part taxon-name-part-type="family">Tortricidae</tp:taxon-name-part></tp:taxon-name>)</article-title><source>Zookeys</source><day>23</day><month>1</month><year>2017</year><volume>2017</volume><issue>647</issue><fpage>67</fpage><lpage>100</lpage><pub-id pub-id-type="doi">10.3897/zookeys.647.11098</pub-id></mixed-citation></tp:treatment-meta><tp:nomenclature><tp:taxon-name>
                    <tp:taxon-name-part taxon-name-part-type="genus">Microplitis</tp:taxon-name-part>
                    <tp:taxon-name-part taxon-name-part-type="species">tuberculifer</tp:taxon-name-part>
                  </tp:taxon-name><tp:taxon-authority>(Wesmael, 1837)</tp:taxon-authority><tp:nomenclature-citation-list><tp:nomenclature-citation><tp:taxon-name>
                        <tp:taxon-name-part taxon-name-part-type="genus">Microplitis</tp:taxon-name-part> <tp:taxon-name-part taxon-name-part-type="species">tuberculifera</tp:taxon-name-part></tp:taxon-name><comment>: <xref ref-type="bibr" rid="B23">Catoni 1914</xref>, <xref ref-type="bibr" rid="B92">Ruschka and Fulmek 1915</xref>, <xref ref-type="bibr" rid="B14">Boselli 1928</xref></comment></tp:nomenclature-citation><tp:nomenclature-citation><tp:taxon-name>
                        <tp:taxon-name-part taxon-name-part-type="genus">Microplites</tp:taxon-name-part> <tp:taxon-name-part taxon-name-part-type="species">tuberculifera</tp:taxon-name-part></tp:taxon-name><comment>(Wesm.) Reinh.: <xref ref-type="bibr" rid="B104">Stellwaag 1928</xref></comment></tp:nomenclature-citation></tp:nomenclature-citation-list></tp:nomenclature><tp:treatment-sec sec-type="distribution" id="SECID0EUKBK"><title>Italian distribution of reared parasitoids.</title><p>Trentino-South Tyrol: <xref ref-type="bibr" rid="B23">Catoni 1914</xref>, <xref ref-type="bibr" rid="B92">Ruschka and Fulmek 1915</xref></p></tp:treatment-sec><tp:treatment-sec sec-type="distribution" id="SECID0EBLBK"><title>Distribution.</title><p>
                      <italic><tp:taxon-name><tp:taxon-name-part taxon-name-part-type="genus">Microplitis</tp:taxon-name-part> <tp:taxon-name-part taxon-name-part-type="species">tuberculifer</tp:taxon-name-part></tp:taxon-name></italic> is widespread and common throughout the Palearctic region, with the exception of North Africa.</p></tp:treatment-sec><tp:treatment-sec sec-type="host" id="SECID0ESLBK"><title>Host range.</title><p>It is a solitary koinobiont endoparasitoid of Lepidopteran larvae (<tp:taxon-name><tp:taxon-name-part taxon-name-part-type="family">Noctuidae</tp:taxon-name-part></tp:taxon-name> and <tp:taxon-name><tp:taxon-name-part taxon-name-part-type="family">Geometridae</tp:taxon-name-part></tp:taxon-name>), and it is also reported on <italic><tp:taxon-name><tp:taxon-name-part taxon-name-part-type="genus">Eupoecilia</tp:taxon-name-part> <tp:taxon-name-part taxon-name-part-type="species">ambiguella</tp:taxon-name-part></tp:taxon-name></italic> in Austria, together with <abbrev xmlns:xlink="http://www.w3.org/1999/xlink" xlink:title="European Grapevine Moth" id="ABBRID0ENMBK" xlink:type="simple">EGVM</abbrev> (<xref ref-type="bibr" rid="B92">Ruschka and Fulmek 1915</xref>), and Bulgaria (<xref ref-type="bibr" rid="B6">Balevski 1989</xref>, <xref ref-type="bibr" rid="B120">Yu et al. 2012</xref>).</p><p>The only Italian records of this species on the two vine moths are due to <xref ref-type="bibr" rid="B23">Catoni (1914)</xref> and <xref ref-type="bibr" rid="B92">Ruschka and Fulmek (1915)</xref>.</p></tp:treatment-sec><ref-list><ref id="B23"><mixed-citation xmlns:xlink="http://www.w3.org/1999/xlink" xlink:type="simple">
            <person-group><name name-style="western"><surname>Catoni</surname><given-names>G</given-names></name></person-group> (<year>1914</year>) <article-title>Die Traubenwickler (<italic><tp:taxon-name><tp:taxon-name-part taxon-name-part-type="genus">Polychrosis</tp:taxon-name-part> <tp:taxon-name-part taxon-name-part-type="species">botrana</tp:taxon-name-part></tp:taxon-name></italic> Schiff. und <italic><tp:taxon-name><tp:taxon-name-part taxon-name-part-type="genus">Conchylis</tp:taxon-name-part> <tp:taxon-name-part taxon-name-part-type="species">ambiguella</tp:taxon-name-part></tp:taxon-name></italic> Hübn.) und ihre natürlichen Feinde in Südtyrol.</article-title> <source>Zeitschrift für angewandte Entomologie</source> <volume>1</volume>(<issue>2</issue>): <fpage>248</fpage>–<lpage>259</lpage>. <ext-link xlink:type="simple" ext-link-type="doi" xlink:href="10.1111/j.1439-0418.1914.tb01129.x">https://doi.org/10.1111/j.1439-0418.1914.tb01129.x</ext-link></mixed-citation></ref><ref id="B92"><mixed-citation xmlns:xlink="http://www.w3.org/1999/xlink" xlink:type="simple">
            <person-group><name name-style="western"><surname>Ruschka</surname><given-names>F</given-names></name><name name-style="western"><surname>Fulmek</surname><given-names>L</given-names></name></person-group> (<year>1915</year>) <article-title>Verzeichnis der an der K. k. Pflanzenschutz-Station in Wien erzogenen parasitischen Hymenopteren.</article-title> <source>Mitteilungen der K. k. Pflanzenschutzstation</source>, <publisher-loc>Wien</publisher-loc> <volume>11</volume>, Trunnerstr <volume>1</volume>: <fpage>390</fpage>–<lpage>412</lpage>.</mixed-citation></ref><ref id="B14"><mixed-citation xmlns:xlink="http://www.w3.org/1999/xlink" xlink:type="simple">
            <person-group><name name-style="western"><surname>Boselli</surname><given-names>F</given-names></name></person-group> (<year>1928</year>) <source>Elenco delle specie d’insetti dannosi e loro parassiti ricordati in Italia dal 1911 al 1925</source>. <publisher-name>Laboratorio di Entomologia Agraria, R. Istituto Superiore Agrario</publisher-name> – <publisher-loc>Portici</publisher-loc>, <fpage>1</fpage>–<lpage>265</lpage>.</mixed-citation></ref><ref id="B104"><mixed-citation xmlns:xlink="http://www.w3.org/1999/xlink" xlink:type="simple">
            <person-group><name name-style="western"><surname>Stellwaag</surname><given-names>F</given-names></name></person-group> (<year>1928</year>) <source>Die Weinbauinsekten der Kulturländer, Lehr- und Handbuch.</source> <publisher-name>Verlagsbuchhandlung Paul Parey</publisher-name>, <publisher-loc>Berlin</publisher-loc>, <size units="page">884 pp</size>.</mixed-citation></ref><ref id="B6"><mixed-citation xmlns:xlink="http://www.w3.org/1999/xlink" xlink:type="simple">
            <person-group><name name-style="western"><surname>Balevski</surname><given-names>NA</given-names></name></person-group> (<year>1989</year>) <article-title>Species composition and hosts of family <tp:taxon-name><tp:taxon-name-part taxon-name-part-type="family">Braconidae</tp:taxon-name-part></tp:taxon-name> (<tp:taxon-name><tp:taxon-name-part taxon-name-part-type="order">Hymenoptera</tp:taxon-name-part></tp:taxon-name>) in Bulgaria.</article-title> <source>Acta Zoologica Bulgarica</source> <volume>38</volume>: <fpage>24</fpage>–<lpage>45</lpage>.</mixed-citation></ref><ref id="B120"><mixed-citation xmlns:xlink="http://www.w3.org/1999/xlink" xlink:type="simple">
            <person-group><name name-style="western"><surname>Yu</surname><given-names>DSK</given-names></name><name name-style="western"><surname>Achterberg</surname><given-names>C van</given-names></name><name name-style="western"><surname>Horstmann</surname><given-names>K</given-names></name></person-group> (<year>2012</year>) <source>Taxapad 2012, <tp:taxon-name><tp:taxon-name-part taxon-name-part-type="superfamily">Ichneumonoidea</tp:taxon-name-part></tp:taxon-name> 2011. Database on flash-drive</source>, <publisher-loc>Ottawa</publisher-loc>. <ext-link xlink:type="simple" ext-link-type="uri" xlink:href="http://www.taxapad.com">www.taxapad.com</ext-link></mixed-citation></ref></ref-list></tp:taxon-treatment>
